# Supplementary material for: Limited sex differences in plastic responses suggest evolutionary conservatism of thermal reaction norms: A meta‐analysis in insects
Source: Evol Lett. 2022 Nov 2;6(6):394–411. doi: 10.1002/evl3.299 (PMC9783480; doi:10.1002/evl3.299)
Supplement: Supplementary file 7 [file EVL3-6-394-s003.zip]

Archive with 3 entries (3 files):
- data_diet.csv
- data_temp.csv
- main_data.csv
