# Supplementary material for: Limited sex differences in plastic responses suggest evolutionary conservatism of thermal reaction norms: A meta‐analysis in insects
Source: Evol Lett. 2022 Nov 2;6(6):394–411. doi: 10.1002/evl3.299 (PMC9783480; doi:10.1002/evl3.299)
Supplement: Supplementary file 7 [file EVL3-6-394-s003.zip › data_diet.csv]

ID	species	order	family	guild	male_total_N	male_total	male_total_SE	female_total_N	female_total	female_total_SE	male_larval_N	male_larval	male_larval_SE	female_larval_N	female_larval	female_larval_SE	larvalSBM	totalSBM	treatment	source
1	Crocidosema plebejana	Lepidoptera	Tortricidae	HERBIVORE	18	15.831	0.159	20	15.596	0.154	.	.	.	.	.	.	.	-0.015	diet	Hamilton & Zalucki 1993, Entomologia Experimentalis et Applicata 66, 199-205
1	Crocidosema plebejana	Lepidoptera	Tortricidae	HERBIVORE	14	15.765	0.198	16	15.023	0.164	.	.	.	.	.	.	.	-0.049	diet	Hamilton & Zalucki 1993, Entomologia Experimentalis et Applicata 66, 199-205
1	Crocidosema plebejana	Lepidoptera	Tortricidae	HERBIVORE	19	16.868	0.208	19	16.140	0.250	.	.	.	.	.	.	.	-0.045	diet	Hamilton & Zalucki 1993, Entomologia Experimentalis et Applicata 66, 199-205
1	Crocidosema plebejana	Lepidoptera	Tortricidae	HERBIVORE	16	15.456	0.161	15	15.128	0.237	.	.	.	.	.	.	.	-0.022	diet	Hamilton & Zalucki 1993, Entomologia Experimentalis et Applicata 66, 199-205
1	Crocidosema plebejana	Lepidoptera	Tortricidae	HERBIVORE	18	18.113	0.169	18	16.813	0.252	.	.	.	.	.	.	.	-0.077	diet	Hamilton & Zalucki 1993, Entomologia Experimentalis et Applicata 66, 199-205
1	Crocidosema plebejana	Lepidoptera	Tortricidae	HERBIVORE	12	15.271	0.244	10	14.829	0.191	.	.	.	.	.	.	.	-0.030	diet	Hamilton & Zalucki 1993, Entomologia Experimentalis et Applicata 66, 199-205
1	Crocidosema plebejana	Lepidoptera	Tortricidae	HERBIVORE	15	15.689	0.227	18	15.153	0.198	.	.	.	.	.	.	.	-0.035	diet	Hamilton & Zalucki 1993, Entomologia Experimentalis et Applicata 66, 199-205
1	Crocidosema plebejana	Lepidoptera	Tortricidae	HERBIVORE	13	17.070	0.221	16	17.037	0.424	.	.	.	.	.	.	.	-0.002	diet	Hamilton & Zalucki 1993, Entomologia Experimentalis et Applicata 66, 199-205
1	Crocidosema plebejana	Lepidoptera	Tortricidae	HERBIVORE	12	19.430	0.171	12	18.531	0.247	.	.	.	.	.	.	.	-0.049	diet	Hamilton & Zalucki 1993, Entomologia Experimentalis et Applicata 66, 199-205
1	Crocidosema plebejana	Lepidoptera	Tortricidae	HERBIVORE	10	20.954	0.257	10	19.992	0.371	.	.	.	.	.	.	.	-0.048	diet	Hamilton & Zalucki 1993, Entomologia Experimentalis et Applicata 66, 199-205
1	Crocidosema plebejana	Lepidoptera	Tortricidae	HERBIVORE	8	21.042	0.187	11	19.773	0.359	.	.	.	.	.	.	.	-0.064	diet	Hamilton & Zalucki 1993, Entomologia Experimentalis et Applicata 66, 199-205
2	Epiphyas postvittana	Lepidoptera	Tortricidae	HERBIVORE	25	40.200	1.315	20	45.000	1.315	39	32.700	1.300	26	37.700	1.300	0.153	0.119	diet	Mo et al. 2006, Journal of Economic Entomology 99, 1321-1326
2	Epiphyas postvittana	Lepidoptera	Tortricidae	HERBIVORE	52	41.600	0.608	22	44.600	1.105	115	33.800	0.600	65	37.400	1.100	0.107	0.072	diet	Mo et al. 2006, Journal of Economic Entomology 99, 1321-1326
2	Epiphyas postvittana	Lepidoptera	Tortricidae	HERBIVORE	11	52.400	1.844	8	54.100	3.338	15	45.000	1.800	10	46.700	3.300	0.038	0.032	diet	Mo et al. 2006, Journal of Economic Entomology 99, 1321-1326
2	Epiphyas postvittana	Lepidoptera	Tortricidae	HERBIVORE	47	39.400	1.105	45	41.400	1.105	65	31.800	1.100	57	34.000	1.100	0.069	0.051	diet	Mo et al. 2006, Journal of Economic Entomology 99, 1321-1326
2	Epiphyas postvittana	Lepidoptera	Tortricidae	HERBIVORE	19	34.600	0.632	20	36.600	1.217	39	26.600	0.600	23	28.700	1.200	0.079	0.058	diet	Mo et al. 2006, Journal of Economic Entomology 99, 1321-1326
3	Epiphyas postvittana	Lepidoptera	Tortricidae	HERBIVORE	26	61.300	1.237	24	64.600	1.414	50	48.900	1.200	40	52.700	1.400	0.078	0.054	diet	Mo et al. 2006, Journal of Economic Entomology 99, 1321-1326
3	Epiphyas postvittana	Lepidoptera	Tortricidae	HERBIVORE	89	50.400	0.608	81	53.900	0.608	98	37.600	0.600	93	42.100	0.600	0.120	0.069	diet	Mo et al. 2006, Journal of Economic Entomology 99, 1321-1326
3	Epiphyas postvittana	Lepidoptera	Tortricidae	HERBIVORE	41	53.300	1.105	28	58.300	1.204	53	40.300	1.100	33	46.200	1.200	0.146	0.094	diet	Mo et al. 2006, Journal of Economic Entomology 99, 1321-1326
4	Hermetia illucens	Diptera	Stratiomyidae	SAPROPHAGE	346	45.210	0.213	366	47.360	0.205	346	29.280	0.163	366	31.490	0.156	0.075	0.048	food amount	Myers et al. 2008, Environmental Entomology 37, 11-15
4	Hermetia illucens	Diptera	Stratiomyidae	SAPROPHAGE	371	43.020	0.206	367	44.520	0.206	371	26.830	0.157	367	28.190	0.157	0.051	0.035	food amount	Myers et al. 2008, Environmental Entomology 37, 11-15
4	Hermetia illucens	Diptera	Stratiomyidae	SAPROPHAGE	363	42.700	0.212	392	43.920	0.199	363	25.500	0.162	392	26.850	0.152	0.053	0.029	food amount	Myers et al. 2008, Environmental Entomology 37, 11-15
4	Hermetia illucens	Diptera	Stratiomyidae	SAPROPHAGE	359	42.270	0.209	358	42.990	0.207	359	25.260	0.159	358	26.430	0.158	0.046	0.017	food amount	Myers et al. 2008, Environmental Entomology 37, 11-15
5	Leptinotarsa decemlineata	Coleoptera	Chrysomelidae	HERBIVORE	6	63.330	2.765	9	59.110	1.882	.	.	.	.	.	.	.	-0.071	diet	Lyytinen et al. 2008, Entomologia Experimentalis et Applicata 127, 157–167
5	Leptinotarsa decemlineata	Coleoptera	Chrysomelidae	HERBIVORE	13	61.920	2.466	22	64.050	1.157	.	.	.	.	.	.	.	0.034	diet	Lyytinen et al. 2008, Entomologia Experimentalis et Applicata 127, 157–167
5	Leptinotarsa decemlineata	Coleoptera	Chrysomelidae	HERBIVORE	9	62.110	1.467	17	60.940	1.578	.	.	.	.	.	.	.	-0.019	diet	Lyytinen et al. 2008, Entomologia Experimentalis et Applicata 127, 157–167
6	Leptinotarsa decemlineata	Coleoptera	Chrysomelidae	HERBIVORE	19	21.000	0.324	22	20.590	0.284	.	.	.	.	.	.	.	-0.020	diet	Lyytinen et al. 2008, Entomologia Experimentalis et Applicata 127, 157–167
6	Leptinotarsa decemlineata	Coleoptera	Chrysomelidae	HERBIVORE	29	20.790	0.188	20	20.300	0.128	.	.	.	.	.	.	.	-0.024	diet	Lyytinen et al. 2008, Entomologia Experimentalis et Applicata 127, 157–167
6	Leptinotarsa decemlineata	Coleoptera	Chrysomelidae	HERBIVORE	27	20.960	0.247	23	20.390	0.163	.	.	.	.	.	.	.	-0.028	diet	Lyytinen et al. 2008, Entomologia Experimentalis et Applicata 127, 157–167
7	Leptomastix epona	Hymenoptera	Encyrtidae	PARASITOID	75	22.900	0.400	17	27.060	0.950	.	.	.	.	.	.	.	0.182	food amount	Karamaouna & Copland 2000, Entomologia Experimentalis et Applicata 96, 149-158
7	Leptomastix epona	Hymenoptera	Encyrtidae	PARASITOID	73	20.400	0.380	107	21.510	0.220	.	.	.	.	.	.	.	0.054	food amount	Karamaouna & Copland 2000, Entomologia Experimentalis et Applicata 96, 149-158
7	Leptomastix epona	Hymenoptera	Encyrtidae	PARASITOID	47	21.620	0.360	113	22.810	0.310	.	.	.	.	.	.	.	0.055	food amount	Karamaouna & Copland 2000, Entomologia Experimentalis et Applicata 96, 149-158
8	Lycaena tityrus	Lepidoptera	Lycaenidae	HERBIVORE	21	38.700	2.800	6	41.300	2.700	21	25.900	0.655	6	28.700	0.939	0.108	0.067	diet	Fischer & Fiedler 2000, Oecologia 124, 235-241
8	Lycaena tityrus	Lepidoptera	Lycaenidae	HERBIVORE	21	41.400	4.100	18	43.100	3.100	21	29.400	0.938	18	30.600	0.801	0.041	0.041	diet	Fischer & Fiedler 2000, Oecologia 124, 235-241
9	Lycaena tityrus	Lepidoptera	Lycaenidae	HERBIVORE	8	37.500	1.400	5	40.000	2.900	8	25.800	0.460	5	28.000	1.431	0.085	0.067	diet	Fischer & Fiedler 2000, Oecologia 124, 235-241
9	Lycaena tityrus	Lepidoptera	Lycaenidae	HERBIVORE	39	42.800	3.200	27	45.400	3.400	39	30.900	0.560	27	33.600	0.731	0.087	0.061	diet	Fischer & Fiedler 2000, Oecologia 124, 235-241
10	Lycaena tityrus	Lepidoptera	Lycaenidae	HERBIVORE	13	40.200	3.200	7	38.400	1.400	13	27.500	0.804	7	25.700	0.378	-0.070	-0.047	diet	Fischer & Fiedler 2000, Oecologia 124, 235-241
10	Lycaena tityrus	Lepidoptera	Lycaenidae	HERBIVORE	20	43.300	4.600	23	42.000	3.100	20	30.800	1.051	23	28.900	0.730	-0.066	-0.031	diet	Fischer & Fiedler 2000, Oecologia 124, 235-241
11	Lysiphlebia mirzai	Hymenoptera	Braconidae	PARASITOID	.	13.600	0.430	.	15.200	0.430	.	.	.	.	.	.	.	0.118	food amount	Pandey & Singh 1999, Entomologia Experimentalis et Applicata 90, 61-67
11	Lysiphlebia mirzai	Hymenoptera	Braconidae	PARASITOID	.	12.600	0.340	.	13.000	0.340	.	.	.	.	.	.	.	0.032	food amount	Pandey & Singh 1999, Entomologia Experimentalis et Applicata 90, 61-67
12	Phthorimaea operculella	Lepidoptera	Gelechiidae	HERBIVORE	.	23.400	0.400	.	22.700	0.300	.	15.400	0.300	.	15.700	0.500	0.019	-0.031	diet	Horgan et al. 2007, Entomologia Experimentalis et Applicata 125, 249-258
12	Phthorimaea operculella	Lepidoptera	Gelechiidae	HERBIVORE	.	23.700	0.200	.	18.800	2.800	.	15.500	0.300	.	15.000	0.700	-0.033	-0.261	diet	Horgan et al. 2007, Entomologia Experimentalis et Applicata 125, 249-258
12	Phthorimaea operculella	Lepidoptera	Gelechiidae	HERBIVORE	.	23.700	0.900	.	24.300	1.500	.	15.900	1.000	.	15.900	1.100	0.000	0.025	diet	Horgan et al. 2007, Entomologia Experimentalis et Applicata 125, 249-258
12	Phthorimaea operculella	Lepidoptera	Gelechiidae	HERBIVORE	.	23.300	0.200	.	23.500	0.200	.	16.000	0.200	.	16.300	0.300	0.019	0.009	diet	Horgan et al. 2007, Entomologia Experimentalis et Applicata 125, 249-258
12	Phthorimaea operculella	Lepidoptera	Gelechiidae	HERBIVORE	.	23.200	1.000	.	24.300	1.100	.	16.500	1.200	.	16.100	0.600	-0.025	0.047	diet	Horgan et al. 2007, Entomologia Experimentalis et Applicata 125, 249-258
12	Phthorimaea operculella	Lepidoptera	Gelechiidae	HERBIVORE	.	24.000	0.900	.	22.300	0.500	.	16.600	0.200	.	16.600	1.000	0.000	-0.076	diet	Horgan et al. 2007, Entomologia Experimentalis et Applicata 125, 249-258
12	Phthorimaea operculella	Lepidoptera	Gelechiidae	HERBIVORE	.	26.500	0.900	.	25.600	0.800	.	18.500	0.900	.	17.800	0.800	-0.039	-0.035	diet	Horgan et al. 2007, Entomologia Experimentalis et Applicata 125, 249-258
12	Phthorimaea operculella	Lepidoptera	Gelechiidae	HERBIVORE	.	23.800	0.500	.	24.300	0.600	.	15.900	0.700	.	16.600	1.000	0.044	0.021	diet	Horgan et al. 2007, Entomologia Experimentalis et Applicata 125, 249-258
12	Phthorimaea operculella	Lepidoptera	Gelechiidae	HERBIVORE	.	24.600	0.900	.	24.000	0.500	.	17.600	0.600	.	17.100	0.500	-0.029	-0.025	diet	Horgan et al. 2007, Entomologia Experimentalis et Applicata 125, 249-258
12	Phthorimaea operculella	Lepidoptera	Gelechiidae	HERBIVORE	.	23.400	1.300	.	22.600	0.300	.	16.800	0.700	.	15.000	0.400	-0.120	-0.035	diet	Horgan et al. 2007, Entomologia Experimentalis et Applicata 125, 249-258
12	Phthorimaea operculella	Lepidoptera	Gelechiidae	HERBIVORE	.	24.300	0.500	.	23.600	0.400	.	16.300	0.500	.	16.200	0.400	-0.006	-0.030	diet	Horgan et al. 2007, Entomologia Experimentalis et Applicata 125, 249-258
12	Phthorimaea operculella	Lepidoptera	Gelechiidae	HERBIVORE	.	26.200	0.700	.	25.000	0.700	.	19.200	0.800	.	17.900	0.600	-0.073	-0.048	diet	Horgan et al. 2007, Entomologia Experimentalis et Applicata 125, 249-258
12	Phthorimaea operculella	Lepidoptera	Gelechiidae	HERBIVORE	.	24.900	0.600	.	23.500	0.900	.	16.900	0.900	.	18.100	1.500	0.071	-0.060	diet	Horgan et al. 2007, Entomologia Experimentalis et Applicata 125, 249-258
12	Phthorimaea operculella	Lepidoptera	Gelechiidae	HERBIVORE	.	26.400	0.700	.	24.700	1.200	.	20.100	1.200	.	17.000	1.000	-0.182	-0.069	diet	Horgan et al. 2007, Entomologia Experimentalis et Applicata 125, 249-258
12	Phthorimaea operculella	Lepidoptera	Gelechiidae	HERBIVORE	.	24.100	0.800	.	23.200	1.000	.	15.700	0.800	.	17.000	0.900	0.083	-0.039	diet	Horgan et al. 2007, Entomologia Experimentalis et Applicata 125, 249-258
12	Phthorimaea operculella	Lepidoptera	Gelechiidae	HERBIVORE	.	24.600	0.900	.	24.800	0.600	.	17.700	2.000	.	16.500	0.300	-0.073	0.008	diet	Horgan et al. 2007, Entomologia Experimentalis et Applicata 125, 249-258
13	Piezodorus guildinii	Hemiptera	Pentatomidae	HERBIVORE	70	22.000	0.300	35	21.900	0.400	70	22.000	0.300	35	21.900	0.400	-0.005	-0.005	diet	Panizzi 1992, Entomologia Experimentalis et Applicata 63, 221-228
13	Piezodorus guildinii	Hemiptera	Pentatomidae	HERBIVORE	49	22.000	0.300	39	22.300	0.400	49	22.000	0.300	39	22.300	0.400	0.014	0.014	diet	Panizzi 1992, Entomologia Experimentalis et Applicata 63, 221-228
13	Piezodorus guildinii	Hemiptera	Pentatomidae	HERBIVORE	22	24.900	0.400	28	25.900	0.300	22	24.900	0.400	28	25.900	0.300	0.040	0.040	diet	Panizzi 1992, Entomologia Experimentalis et Applicata 63, 221-228
13	Piezodorus guildinii	Hemiptera	Pentatomidae	HERBIVORE	10	28.500	1.400	9	30.300	1.700	10	28.500	1.400	9	30.300	1.700	0.063	0.063	diet	Panizzi 1992, Entomologia Experimentalis et Applicata 63, 221-228
14	Spodoptera frugiperda	Lepidoptera	Noctuidae	HERBIVORE	42	29.290	0.150	31	27.770	0.180	55	17.130	0.130	40	17.180	0.180	0.003	-0.055	crowding	Ferguson et al. 1994, Annals of the Entomological Society of America 87, 823-830
14	Spodoptera frugiperda	Lepidoptera	Noctuidae	HERBIVORE	20	29.150	0.330	21	27.900	0.300	23	17.180	0.170	24	17.540	0.190	0.021	-0.045	crowding	Ferguson et al. 1994, Annals of the Entomological Society of America 87, 823-830
15	Spodoptera frugiperda	Lepidoptera	Noctuidae	HERBIVORE	31	32.060	0.250	31	29.770	0.200	31	19.260	0.230	31	18.680	0.160	-0.031	-0.077	crowding	Ferguson et al. 1994, Annals of the Entomological Society of America 87, 823-830
15	Spodoptera frugiperda	Lepidoptera	Noctuidae	HERBIVORE	16	31.440	0.220	16	30.060	0.320	16	18.880	0.240	16	19.060	0.320	0.010	-0.046	crowding	Ferguson et al. 1994, Annals of the Entomological Society of America 87, 823-830
16	Spodoptera frugiperda	Lepidoptera	Noctuidae	HERBIVORE	48	31.480	0.180	34	30.260	0.360	48	18.480	0.170	34	18.880	0.280	0.022	-0.040	crowding	Ferguson et al. 1994, Annals of the Entomological Society of America 87, 823-830
16	Spodoptera frugiperda	Lepidoptera	Noctuidae	HERBIVORE	21	30.950	0.240	20	29.650	0.350	21	18.050	0.230	20	18.200	0.280	0.008	-0.044	crowding	Ferguson et al. 1994, Annals of the Entomological Society of America 87, 823-830
17	Spodoptera frugiperda	Lepidoptera	Noctuidae	HERBIVORE	58	30.640	0.120	46	28.800	0.110	58	17.930	0.120	46	17.720	0.100	-0.012	-0.064	crowding	Ferguson et al. 1994, Annals of the Entomological Society of America 87, 823-830
17	Spodoptera frugiperda	Lepidoptera	Noctuidae	HERBIVORE	9	30.780	0.360	13	29.150	0.440	9	18.330	0.470	13	18.080	0.420	-0.014	-0.056	crowding	Ferguson et al. 1994, Annals of the Entomological Society of America 87, 823-830
18	Spodoptera frugiperda	Lepidoptera	Noctuidae	HERBIVORE	27	34.330	0.440	28	32.960	0.420	27	20.780	0.420	28	20.960	0.380	0.009	-0.042	crowding	Ferguson et al. 1994, Annals of the Entomological Society of America 87, 823-830
18	Spodoptera frugiperda	Lepidoptera	Noctuidae	HERBIVORE	47	34.380	0.230	47	32.380	0.360	47	20.810	0.230	47	20.510	0.340	-0.015	-0.062	crowding	Ferguson et al. 1994, Annals of the Entomological Society of America 87, 823-830
18	Spodoptera frugiperda	Lepidoptera	Noctuidae	HERBIVORE	47	33.570	0.260	52	31.420	0.230	47	20.000	0.240	52	19.920	0.220	-0.004	-0.068	crowding	Ferguson et al. 1994, Annals of the Entomological Society of America 87, 823-830
22	Dicyphus hesperus	Hemiptera	Miridae	PREDATOR	16	24.000	0.500	15	23.300	0.500	16	24.000	0.500	15	23.300	0.500	-0.030	-0.030	diet	Gillespie & McGregor 2000, Ecological Entomology 25, 380-386
22	Dicyphus hesperus	Hemiptera	Miridae	PREDATOR	13	26.300	0.900	15	25.300	0.300	13	26.300	0.900	15	25.300	0.300	-0.040	-0.040	diet	Gillespie & McGregor 2000, Ecological Entomology 25, 380-386
23	Scathophaga stercoraria	Diptera	Scathophagidae	SAPROPHAGE	98	30.950	0.290	129	28.470	0.274	.	.	.	.	.	.	.	-0.087	food amount	Blanckenhorn & Heyland 2004, Evolutionary Ecology 18, 385-402
23	Scathophaga stercoraria	Diptera	Scathophagidae	SAPROPHAGE	133	34.020	0.323	154	31.560	0.280	.	.	.	.	.	.	.	-0.078	food amount	Blanckenhorn & Heyland 2004, Evolutionary Ecology 18, 385-402
23	Scathophaga stercoraria	Diptera	Scathophagidae	SAPROPHAGE	128	36.260	0.263	171	33.180	0.278	.	.	.	.	.	.	.	-0.093	food amount	Blanckenhorn & Heyland 2004, Evolutionary Ecology 18, 385-402
24	Pachycrepoideus vindemiae	Hymenoptera	Pteromalidae	PARASITOID	63	20.100	0.210	41	20.800	0.280	.	.	.	.	.	.	.	0.035	diet	Wang & Messing 2004, Biological Control 31, 227-236
24	Pachycrepoideus vindemiae	Hymenoptera	Pteromalidae	PARASITOID	48	21.200	0.230	44	23.600	0.270	.	.	.	.	.	.	.	0.113	diet	Wang & Messing 2004, Biological Control 31, 227-236
24	Pachycrepoideus vindemiae	Hymenoptera	Pteromalidae	PARASITOID	40	20.500	0.260	35	22.400	0.300	.	.	.	.	.	.	.	0.093	diet	Wang & Messing 2004, Biological Control 31, 227-236
24	Pachycrepoideus vindemiae	Hymenoptera	Pteromalidae	PARASITOID	24	20.800	0.330	39	22.500	0.290	.	.	.	.	.	.	.	0.082	diet	Wang & Messing 2004, Biological Control 31, 227-236
24	Pachycrepoideus vindemiae	Hymenoptera	Pteromalidae	PARASITOID	20	20.500	0.360	32	22.700	0.320	.	.	.	.	.	.	.	0.107	diet	Wang & Messing 2004, Biological Control 31, 227-236
24	Pachycrepoideus vindemiae	Hymenoptera	Pteromalidae	PARASITOID	63	20.000	0.200	58	21.500	0.230	.	.	.	.	.	.	.	0.075	diet	Wang & Messing 2004, Biological Control 31, 227-236
24	Pachycrepoideus vindemiae	Hymenoptera	Pteromalidae	PARASITOID	41	19.900	0.250	35	21.500	0.300	.	.	.	.	.	.	.	0.080	diet	Wang & Messing 2004, Biological Control 31, 227-236
24	Pachycrepoideus vindemiae	Hymenoptera	Pteromalidae	PARASITOID	44	20.300	0.250	48	21.300	0.260	.	.	.	.	.	.	.	0.049	diet	Wang & Messing 2004, Biological Control 31, 227-236
24	Pachycrepoideus vindemiae	Hymenoptera	Pteromalidae	PARASITOID	47	19.800	0.240	38	21.300	0.290	.	.	.	.	.	.	.	0.076	diet	Wang & Messing 2004, Biological Control 31, 227-236
25	Chaetophthalmus dorsalis	Diptera	Tachinidae	PARASITOID	.	23.200	0.520	.	25.600	0.600	.	12.900	0.550	.	14.000	0.450	0.085	0.103	food amount	Walker 2011, Australian Journal of Entomology 50, 309-318
25	Chaetophthalmus dorsalis	Diptera	Tachinidae	PARASITOID	.	21.000	0.190	.	22.800	0.230	.	11.100	0.210	.	11.800	0.200	0.063	0.086	food amount	Walker 2011, Australian Journal of Entomology 50, 309-318
25	Chaetophthalmus dorsalis	Diptera	Tachinidae	PARASITOID	.	19.300	0.240	.	21.300	0.170	.	9.000	0.250	.	9.900	0.200	0.100	0.104	food amount	Walker 2011, Australian Journal of Entomology 50, 309-318
25	Chaetophthalmus dorsalis	Diptera	Tachinidae	PARASITOID	.	19.600	0.260	.	21.000	0.420	.	9.300	0.160	.	9.500	0.270	0.022	0.071	food amount	Walker 2011, Australian Journal of Entomology 50, 309-318
25	Chaetophthalmus dorsalis	Diptera	Tachinidae	PARASITOID	.	18.600	0.240	.	20.400	0.410	.	7.900	0.160	.	8.700	0.140	0.101	0.097	food amount	Walker 2011, Australian Journal of Entomology 50, 309-318
25	Chaetophthalmus dorsalis	Diptera	Tachinidae	PARASITOID	.	18.700	0.160	.	20.300	0.130	.	8.100	0.160	.	8.700	0.170	0.074	0.086	food amount	Walker 2011, Australian Journal of Entomology 50, 309-318
26	Podisus maculiventris	Hemiptera	Pentatomidae	PREDATOR	28	18.800	0.900	20	18.600	1.100	28	18.800	0.900	20	18.600	1.100	-0.011	-0.011	diet	Mahdian et al. 2006, BioControl 51, 725-739
26	Podisus maculiventris	Hemiptera	Pentatomidae	PREDATOR	27	19.800	0.800	19	21.000	1.100	27	19.800	0.800	19	21.000	1.100	0.061	0.061	diet	Mahdian et al. 2006, BioControl 51, 725-739
26	Podisus maculiventris	Hemiptera	Pentatomidae	PREDATOR	24	19.900	0.900	22	20.100	1.000	24	19.900	0.900	22	20.100	1.000	0.010	0.010	diet	Mahdian et al. 2006, BioControl 51, 725-739
26	Podisus maculiventris	Hemiptera	Pentatomidae	PREDATOR	31	29.900	0.800	17	28.900	1.200	31	29.900	0.800	17	28.900	1.200	-0.035	-0.035	diet	Mahdian et al. 2006, BioControl 51, 725-739
26	Podisus maculiventris	Hemiptera	Pentatomidae	PREDATOR	13	44.400	1.000	12	47.600	1.100	13	44.400	1.000	12	47.600	1.100	0.072	0.072	diet	Mahdian et al. 2006, BioControl 51, 725-739
27	Scathophaga stercoraria	Diptera	Scatophagidae	SAPROPHAGE	14	22.550	0.198	19	21.060	0.112	.	.	.	.	.	.	.	-0.071	food amount	Amano 1983, Japanese Journal of Sanitary Zoology 34, 165-175
27	Scathophaga stercoraria	Diptera	Scatophagidae	SAPROPHAGE	30	22.910	0.108	33	21.440	0.150	.	.	.	.	.	.	.	-0.069	food amount	Amano 1983, Japanese Journal of Sanitary Zoology 34, 165-175
27	Scathophaga stercoraria	Diptera	Scatophagidae	SAPROPHAGE	22	22.780	0.179	22	20.780	0.098	.	.	.	.	.	.	.	-0.096	food amount	Amano 1983, Japanese Journal of Sanitary Zoology 34, 165-175
27	Scathophaga stercoraria	Diptera	Scatophagidae	SAPROPHAGE	19	22.490	0.151	34	20.290	0.087	.	.	.	.	.	.	.	-0.108	food amount	Amano 1983, Japanese Journal of Sanitary Zoology 34, 165-175
27	Scathophaga stercoraria	Diptera	Scatophagidae	SAPROPHAGE	25	22.280	0.086	42	21.490	0.069	.	.	.	.	.	.	.	-0.037	food amount	Amano 1983, Japanese Journal of Sanitary Zoology 34, 165-175
27	Scathophaga stercoraria	Diptera	Scatophagidae	SAPROPHAGE	50	22.220	0.110	60	21.000	0.089	.	.	.	.	.	.	.	-0.058	food amount	Amano 1983, Japanese Journal of Sanitary Zoology 34, 165-175
27	Scathophaga stercoraria	Diptera	Scatophagidae	SAPROPHAGE	51	22.500	0.094	45	21.270	0.122	.	.	.	.	.	.	.	-0.058	food amount	Amano 1983, Japanese Journal of Sanitary Zoology 34, 165-175
27	Scathophaga stercoraria	Diptera	Scatophagidae	SAPROPHAGE	45	22.510	0.083	50	21.180	0.123	.	.	.	.	.	.	.	-0.063	food amount	Amano 1983, Japanese Journal of Sanitary Zoology 34, 165-175
27	Scathophaga stercoraria	Diptera	Scatophagidae	SAPROPHAGE	46	22.340	0.140	50	21.170	0.107	.	.	.	.	.	.	.	-0.055	food amount	Amano 1983, Japanese Journal of Sanitary Zoology 34, 165-175
27	Scathophaga stercoraria	Diptera	Scatophagidae	SAPROPHAGE	66	21.960	0.076	43	21.100	0.122	.	.	.	.	.	.	.	-0.041	food amount	Amano 1983, Japanese Journal of Sanitary Zoology 34, 165-175
27	Scathophaga stercoraria	Diptera	Scatophagidae	SAPROPHAGE	6	21.030	0.265	12	20.860	0.144	.	.	.	.	.	.	.	-0.008	food amount	Amano 1983, Japanese Journal of Sanitary Zoology 34, 165-175
27	Scathophaga stercoraria	Diptera	Scatophagidae	SAPROPHAGE	18	20.340	0.071	12	19.760	0.141	.	.	.	.	.	.	.	-0.029	food amount	Amano 1983, Japanese Journal of Sanitary Zoology 34, 165-175
27	Scathophaga stercoraria	Diptera	Scatophagidae	SAPROPHAGE	10	20.630	0.111	8	19.650	0.290	.	.	.	.	.	.	.	-0.050	food amount	Amano 1983, Japanese Journal of Sanitary Zoology 34, 165-175
27	Scathophaga stercoraria	Diptera	Scatophagidae	SAPROPHAGE	13	21.270	0.178	9	20.110	0.240	.	.	.	.	.	.	.	-0.058	food amount	Amano 1983, Japanese Journal of Sanitary Zoology 34, 165-175
27	Scathophaga stercoraria	Diptera	Scatophagidae	SAPROPHAGE	11	20.480	0.163	10	19.600	0.063	.	.	.	.	.	.	.	-0.045	food amount	Amano 1983, Japanese Journal of Sanitary Zoology 34, 165-175
27	Scathophaga stercoraria	Diptera	Scatophagidae	SAPROPHAGE	8	20.440	0.106	11	19.940	0.136	.	.	.	.	.	.	.	-0.025	food amount	Amano 1983, Japanese Journal of Sanitary Zoology 34, 165-175
27	Scathophaga stercoraria	Diptera	Scatophagidae	SAPROPHAGE	13	20.060	0.116	17	19.220	0.119	.	.	.	.	.	.	.	-0.044	food amount	Amano 1983, Japanese Journal of Sanitary Zoology 34, 165-175
27	Scathophaga stercoraria	Diptera	Scatophagidae	SAPROPHAGE	17	19.960	0.087	19	18.870	0.092	.	.	.	.	.	.	.	-0.058	food amount	Amano 1983, Japanese Journal of Sanitary Zoology 34, 165-175
27	Scathophaga stercoraria	Diptera	Scatophagidae	SAPROPHAGE	16	19.780	0.138	19	19.100	0.106	.	.	.	.	.	.	.	-0.036	food amount	Amano 1983, Japanese Journal of Sanitary Zoology 34, 165-175
27	Scathophaga stercoraria	Diptera	Scatophagidae	SAPROPHAGE	17	19.950	0.090	16	18.970	0.113	.	.	.	.	.	.	.	-0.052	food amount	Amano 1983, Japanese Journal of Sanitary Zoology 34, 165-175
28	Muscidifurax raptorellus	Hymenoptera	Pteromalidae	PARASITOID	20	15.160	0.218	23	15.660	0.255	.	.	.	.	.	.	.	0.033	crowding	Harvey et al. 1998, Physiological Entomology 23, 113-120
28	Muscidifurax raptorellus	Hymenoptera	Pteromalidae	PARASITOID	17	14.890	0.400	51	15.620	0.220	.	.	.	.	.	.	.	0.049	crowding	Harvey et al. 1998, Physiological Entomology 23, 113-120
28	Muscidifurax raptorellus	Hymenoptera	Pteromalidae	PARASITOID	13	14.450	0.290	12	15.130	0.310	.	.	.	.	.	.	.	0.047	crowding	Harvey et al. 1998, Physiological Entomology 23, 113-120
29	Bicyclus anynana	Lepidoptera	Nymphalidae	HERBIVORE	.	23.628	0.246	.	24.888	0.304	.	17.700	0.240	.	19.358	0.290	0.094	0.053	food amount	Bauerfeind & Fischer 2005, Oikos 111, 514-524
29	Bicyclus anynana	Lepidoptera	Nymphalidae	HERBIVORE	.	24.459	0.265	.	25.351	0.328	.	18.347	0.260	.	19.714	0.320	0.075	0.036	food amount	Bauerfeind & Fischer 2005, Oikos 111, 514-524
30	Bicyclus anynana	Lepidoptera	Nymphalidae	HERBIVORE	.	24.261	0.264	.	25.395	0.275	.	18.280	0.260	.	19.695	0.270	0.077	0.047	food amount	Bauerfeind & Fischer 2005, Oikos 111, 514-524
30	Bicyclus anynana	Lepidoptera	Nymphalidae	HERBIVORE	.	24.632	0.240	.	26.350	0.266	.	18.617	0.240	.	20.600	0.255	0.107	0.070	food amount	Bauerfeind & Fischer 2005, Oikos 111, 514-524
31	Omocestus viridulus	Orthoptera	Acrididae	HERBIVORE	.	18.140	0.441	.	18.440	0.559	.	18.140	0.441	.	18.440	0.559	0.017	0.017	diet	Berner et al. 2005, Oikos 111, 525-533
31	Omocestus viridulus	Orthoptera	Acrididae	HERBIVORE	.	20.250	0.983	.	21.000	0.322	.	20.250	0.983	.	21.000	0.322	0.037	0.037	diet	Berner et al. 2005, Oikos 111, 525-533
32	Bicyclus anynana	Lepidoptera	Nymphalidae	HERBIVORE	55	27.790	0.363	65	28.420	0.344	55	20.840	0.360	65	21.700	0.340	0.041	0.023	food amount	Bauerfeind & Fischer 2009, Entomologia Experimentalis et Applicata 130, 229-237
32	Bicyclus anynana	Lepidoptera	Nymphalidae	HERBIVORE	35	28.730	0.454	55	29.930	0.363	35	21.640	0.450	55	22.970	0.360	0.061	0.042	food amount	Bauerfeind & Fischer 2009, Entomologia Experimentalis et Applicata 130, 229-237
32	Bicyclus anynana	Lepidoptera	Nymphalidae	HERBIVORE	22	29.580	0.577	35	29.910	0.454	22	22.580	0.570	35	23.020	0.450	0.019	0.011	food amount	Bauerfeind & Fischer 2009, Entomologia Experimentalis et Applicata 130, 229-237
33	Epiphyas postvittana	Lepidoptera	Tortricidae	HERBIVORE	.	43.600	0.632	.	51.600	1.273	27	33.400	0.600	24	41.200	0.900	0.234	0.183	diet	Rizvi et al. 2016, Insect Science 23, 313-325
33	Epiphyas postvittana	Lepidoptera	Tortricidae	HERBIVORE	.	37.600	0.510	.	43.200	0.808	36	27.900	0.500	33	33.400	0.800	0.197	0.149	diet	Rizvi et al. 2016, Insect Science 23, 313-325
34	Chorthippus montanus	Orthoptera	Acrididae	HERBIVORE	.	19.900	1.535	.	20.820	1.221	.	19.900	1.535	.	20.820	1.221	0.046	0.046	crowding	Rohde et al. 2015, Biological Journal of the Linnean Society 115, 48-57
34	Chorthippus montanus	Orthoptera	Acrididae	HERBIVORE	.	18.680	1.069	.	21.920	1.314	.	18.680	1.069	.	21.920	1.314	0.173	0.173	crowding	Rohde et al. 2015, Biological Journal of the Linnean Society 115, 48-57
34	Chorthippus montanus	Orthoptera	Acrididae	HERBIVORE	.	21.730	3.623	.	27.050	2.087	.	21.730	3.623	.	27.050	2.087	0.245	0.245	crowding	Rohde et al. 2015, Biological Journal of the Linnean Society 115, 48-57
35	Chorthippus montanus	Orthoptera	Acrididae	HERBIVORE	.	11.800	1.208	.	12.320	0.995	.	11.800	1.208	.	12.320	0.995	0.044	0.044	crowding	Rohde et al. 2015, Biological Journal of the Linnean Society 115, 48-57
35	Chorthippus montanus	Orthoptera	Acrididae	HERBIVORE	.	12.680	0.773	.	14.240	0.829	.	12.680	0.773	.	14.240	0.829	0.123	0.123	crowding	Rohde et al. 2015, Biological Journal of the Linnean Society 115, 48-57
35	Chorthippus montanus	Orthoptera	Acrididae	HERBIVORE	.	11.890	1.036	.	14.850	0.889	.	11.890	1.036	.	14.850	0.889	0.249	0.249	crowding	Rohde et al. 2015, Biological Journal of the Linnean Society 115, 48-57
36	Diglyphus isaea	Hymenoptera	Eulophidae	PARASITOID	14	26.900	0.134	16	26.700	0.125	14	13.600	0.107	16	13.600	0.075	0.000	-0.007	diet	Bazzocchi et al. 2003, Biological Control 26, 74-82
36	Diglyphus isaea	Hymenoptera	Eulophidae	PARASITOID	15	28.400	0.129	20	28.500	0.089	15	15.700	0.077	20	15.600	0.067	-0.006	0.004	diet	Bazzocchi et al. 2003, Biological Control 26, 74-82
37	Diglyphus isaea	Hymenoptera	Eulophidae	PARASITOID	18	14.400	0.071	23	15.200	0.042	18	7.300	0.047	23	7.700	0.021	0.055	0.056	diet	Bazzocchi et al. 2003, Biological Control 26, 74-82
37	Diglyphus isaea	Hymenoptera	Eulophidae	PARASITOID	23	14.200	0.042	20	15.500	0.045	23	7.600	0.021	20	8.300	0.045	0.092	0.092	diet	Bazzocchi et al. 2003, Biological Control 26, 74-82
38	Diglyphus isaea	Hymenoptera	Eulophidae	PARASITOID	18	10.000	0.047	30	10.500	0.018	18	5.200	0.047	30	5.400	0.018	0.038	0.050	diet	Bazzocchi et al. 2003, Biological Control 26, 74-82
38	Diglyphus isaea	Hymenoptera	Eulophidae	PARASITOID	15	10.100	0.052	24	10.900	0.020	15	5.500	0.026	24	5.900	0.020	0.073	0.079	diet	Bazzocchi et al. 2003, Biological Control 26, 74-82
39	Diglyphus isaea	Hymenoptera	Eulophidae	PARASITOID	37	7.400	0.016	24	7.700	0.020	37	3.800	0.016	24	4.000	0.020	0.053	0.041	diet	Bazzocchi et al. 2003, Biological Control 26, 74-82
39	Diglyphus isaea	Hymenoptera	Eulophidae	PARASITOID	28	7.600	0.019	20	7.900	0.045	28	4.200	0.019	20	4.200	0.022	0.000	0.039	diet	Bazzocchi et al. 2003, Biological Control 26, 74-82
40	Aphidius colemani	Hymenoptera	Braconidae	PARASITOID	.	51.800	7.010	.	52.200	6.740	.	.	.	.	.	.	.	0.008	diet	Zamani et al. 2007, Environmental Entomology 36, 263-271
40	Aphidius colemani	Hymenoptera	Braconidae	PARASITOID	.	47.600	3.580	.	50.700	4.420	.	.	.	.	.	.	.	0.065	diet	Zamani et al. 2007, Environmental Entomology 36, 263-271
41	Aphidius colemani	Hymenoptera	Braconidae	PARASITOID	.	20.800	2.450	.	21.200	2.170	.	.	.	.	.	.	.	0.019	diet	Zamani et al. 2007, Environmental Entomology 36, 263-271
41	Aphidius colemani	Hymenoptera	Braconidae	PARASITOID	.	23.500	3.130	.	24.100	3.050	.	.	.	.	.	.	.	0.026	diet	Zamani et al. 2007, Environmental Entomology 36, 263-271
42	Aphidius colemani	Hymenoptera	Braconidae	PARASITOID	.	13.600	1.920	.	13.900	1.780	.	.	.	.	.	.	.	0.022	diet	Zamani et al. 2007, Environmental Entomology 36, 263-271
42	Aphidius colemani	Hymenoptera	Braconidae	PARASITOID	.	12.700	1.460	.	14.300	1.470	.	.	.	.	.	.	.	0.126	diet	Zamani et al. 2007, Environmental Entomology 36, 263-271
43	Aphidius colemani	Hymenoptera	Braconidae	PARASITOID	.	9.900	1.430	.	10.300	1.620	.	.	.	.	.	.	.	0.040	diet	Zamani et al. 2007, Environmental Entomology 36, 263-271
43	Aphidius colemani	Hymenoptera	Braconidae	PARASITOID	.	9.700	1.530	.	10.000	1.690	.	.	.	.	.	.	.	0.031	diet	Zamani et al. 2007, Environmental Entomology 36, 263-271
44	Aphidius colemani	Hymenoptera	Braconidae	PARASITOID	.	11.100	1.590	.	11.300	1.430	.	.	.	.	.	.	.	0.018	diet	Zamani et al. 2007, Environmental Entomology 36, 263-271
44	Aphidius colemani	Hymenoptera	Braconidae	PARASITOID	.	12.300	2.770	.	11.600	2.490	.	.	.	.	.	.	.	-0.060	diet	Zamani et al. 2007, Environmental Entomology 36, 263-271
45	Aphidius matricariae	Hymenoptera	Braconidae	PARASITOID	.	57.300	5.410	.	58.100	6.540	.	.	.	.	.	.	.	0.014	diet	Zamani et al. 2007, Environmental Entomology 36, 263-271
45	Aphidius matricariae	Hymenoptera	Braconidae	PARASITOID	.	53.400	3.410	.	55.600	3.820	.	.	.	.	.	.	.	0.041	diet	Zamani et al. 2007, Environmental Entomology 36, 263-271
46	Aphidius matricariae	Hymenoptera	Braconidae	PARASITOID	.	26.300	4.770	.	26.400	4.230	.	.	.	.	.	.	.	0.004	diet	Zamani et al. 2007, Environmental Entomology 36, 263-271
46	Aphidius matricariae	Hymenoptera	Braconidae	PARASITOID	.	27.900	2.070	.	27.600	3.350	.	.	.	.	.	.	.	-0.011	diet	Zamani et al. 2007, Environmental Entomology 36, 263-271
47	Aphidius matricariae	Hymenoptera	Braconidae	PARASITOID	.	13.400	1.670	.	13.700	1.310	.	.	.	.	.	.	.	0.022	diet	Zamani et al. 2007, Environmental Entomology 36, 263-271
47	Aphidius matricariae	Hymenoptera	Braconidae	PARASITOID	.	14.700	2.370	.	14.900	2.380	.	.	.	.	.	.	.	0.014	diet	Zamani et al. 2007, Environmental Entomology 36, 263-271
48	Aphidius matricariae	Hymenoptera	Braconidae	PARASITOID	.	11.800	0.990	.	12.100	1.450	.	.	.	.	.	.	.	0.025	diet	Zamani et al. 2007, Environmental Entomology 36, 263-271
48	Aphidius matricariae	Hymenoptera	Braconidae	PARASITOID	.	11.500	2.070	.	11.600	1.480	.	.	.	.	.	.	.	0.009	diet	Zamani et al. 2007, Environmental Entomology 36, 263-271
49	Aphidius matricariae	Hymenoptera	Braconidae	PARASITOID	.	11.900	1.090	.	12.300	1.970	.	.	.	.	.	.	.	0.034	diet	Zamani et al. 2007, Environmental Entomology 36, 263-271
49	Aphidius matricariae	Hymenoptera	Braconidae	PARASITOID	.	12.300	2.550	.	12.600	2.530	.	.	.	.	.	.	.	0.024	diet	Zamani et al. 2007, Environmental Entomology 36, 263-271
50	Trichogrammatoidea lutea	Hymenoptera	Trichogrammatidae	PARASITOID	513	20.640	0.030	587	20.690	0.030	.	.	.	.	.	.	.	0.002	diet	Mawela et al. 2013, Biological Control 64, 211-216
50	Trichogrammatoidea lutea	Hymenoptera	Trichogrammatidae	PARASITOID	36	23.180	0.100	87	23.160	0.080	.	.	.	.	.	.	.	-0.001	diet	Mawela et al. 2013, Biological Control 64, 211-216
51	Trichogrammatoidea lutea	Hymenoptera	Trichogrammatidae	PARASITOID	272	12.660	0.040	144	12.380	0.050	.	.	.	.	.	.	.	-0.023	diet	Mawela et al. 2013, Biological Control 64, 211-216
51	Trichogrammatoidea lutea	Hymenoptera	Trichogrammatidae	PARASITOID	16	14.550	0.270	65	14.670	0.000	.	.	.	.	.	.	.	0.008	diet	Mawela et al. 2013, Biological Control 64, 211-216
51	Trichogrammatoidea lutea	Hymenoptera	Trichogrammatidae	PARASITOID	117	14.640	0.100	88	14.400	0.090	.	.	.	.	.	.	.	-0.017	diet	Mawela et al. 2013, Biological Control 64, 211-216
52	Trichogrammatoidea lutea	Hymenoptera	Trichogrammatidae	PARASITOID	835	9.390	0.020	942	9.350	0.020	.	.	.	.	.	.	.	-0.004	diet	Mawela et al. 2013, Biological Control 64, 211-216
52	Trichogrammatoidea lutea	Hymenoptera	Trichogrammatidae	PARASITOID	101	11.380	0.100	190	11.260	0.080	.	.	.	.	.	.	.	-0.011	diet	Mawela et al. 2013, Biological Control 64, 211-216
52	Trichogrammatoidea lutea	Hymenoptera	Trichogrammatidae	PARASITOID	138	10.880	0.070	83	10.870	0.080	.	.	.	.	.	.	.	-0.001	diet	Mawela et al. 2013, Biological Control 64, 211-216
53	Trichogrammatoidea lutea	Hymenoptera	Trichogrammatidae	PARASITOID	1035	7.430	0.020	1258	7.500	0.010	.	.	.	.	.	.	.	0.009	diet	Mawela et al. 2013, Biological Control 64, 211-216
53	Trichogrammatoidea lutea	Hymenoptera	Trichogrammatidae	PARASITOID	113	9.280	0.090	186	9.030	0.070	.	.	.	.	.	.	.	-0.028	diet	Mawela et al. 2013, Biological Control 64, 211-216
53	Trichogrammatoidea lutea	Hymenoptera	Trichogrammatidae	PARASITOID	97	8.590	0.070	277	8.280	0.050	.	.	.	.	.	.	.	-0.037	diet	Mawela et al. 2013, Biological Control 64, 211-216
54	Trichogrammatoidea lutea	Hymenoptera	Trichogrammatidae	PARASITOID	295	6.320	0.030	229	6.390	0.030	.	.	.	.	.	.	.	0.011	diet	Mawela et al. 2013, Biological Control 64, 211-216
54	Trichogrammatoidea lutea	Hymenoptera	Trichogrammatidae	PARASITOID	222	7.530	0.040	338	7.650	0.030	.	.	.	.	.	.	.	0.016	diet	Mawela et al. 2013, Biological Control 64, 211-216
54	Trichogrammatoidea lutea	Hymenoptera	Trichogrammatidae	PARASITOID	108	7.010	0.040	325	6.880	0.030	.	.	.	.	.	.	.	-0.019	diet	Mawela et al. 2013, Biological Control 64, 211-216
55	Bicyclus anynana	Lepidoptera	Nymphalidae	HERBIVORE	.	24.459	0.265	.	25.351	0.328	.	18.347	0.260	.	19.714	0.320	0.075	0.036	crowding	Bauerfeind & Fischer 2005, Oikos 111, 514-524
55	Bicyclus anynana	Lepidoptera	Nymphalidae	HERBIVORE	.	24.632	0.240	.	26.350	0.266	.	18.617	0.240	.	20.600	0.255	0.107	0.070	crowding	Bauerfeind & Fischer 2005, Oikos 111, 514-524
56	Bicyclus anynana	Lepidoptera	Nymphalidae	HERBIVORE	.	23.628	0.246	.	24.888	0.304	.	17.700	0.240	.	19.358	0.290	0.094	0.053	crowding	Bauerfeind & Fischer 2005, Oikos 111, 514-524
56	Bicyclus anynana	Lepidoptera	Nymphalidae	HERBIVORE	.	24.261	0.264	.	25.395	0.275	.	18.280	0.260	.	19.695	0.270	0.077	0.047	crowding	Bauerfeind & Fischer 2005, Oikos 111, 514-524
57	Phthorimaea operculella	Lepidoptera	Gelechiidae	HERBIVORE	.	29.200	0.599	.	27.400	1.070	.	18.700	0.330	.	18.400	1.070	-0.016	-0.066	diet	Horgan et al. 2012, Neotropical Entomology 41, 333-340
57	Phthorimaea operculella	Lepidoptera	Gelechiidae	HERBIVORE	.	29.000	1.003	.	28.000	1.000	.	18.500	0.960	.	17.000	1.000	-0.088	-0.036	diet	Horgan et al. 2012, Neotropical Entomology 41, 333-340
57	Phthorimaea operculella	Lepidoptera	Gelechiidae	HERBIVORE	.	28.600	1.189	.	31.000	1.581	.	18.400	1.120	.	19.500	0.500	0.060	0.084	diet	Horgan et al. 2012, Neotropical Entomology 41, 333-340
57	Phthorimaea operculella	Lepidoptera	Gelechiidae	HERBIVORE	.	26.700	1.332	.	26.200	0.836	.	17.000	2.000	.	19.200	0.150	0.129	-0.019	diet	Horgan et al. 2012, Neotropical Entomology 41, 333-340
57	Phthorimaea operculella	Lepidoptera	Gelechiidae	HERBIVORE	.	28.000	1.325	.	27.500	0.766	.	19.000	0.000	.	19.300	0.330	0.016	-0.018	diet	Horgan et al. 2012, Neotropical Entomology 41, 333-340
57	Phthorimaea operculella	Lepidoptera	Gelechiidae	HERBIVORE	.	28.300	1.162	.	31.500	2.401	.	19.300	0.990	.	20.000	0.580	0.036	0.113	diet	Horgan et al. 2012, Neotropical Entomology 41, 333-340
58	Orius thripoborus	Hemiptera	Anthocoridae	PREDATOR	59.5	15.800	0.090	59.5	15.500	0.100	.	17.600	0.950	.	19.200	0.580	0.091	-0.019	diet	Bonte et al. 2012, Journal of Insect Science 12:1
58	Orius thripoborus	Hemiptera	Anthocoridae	PREDATOR	54	17.200	0.200	54	17.100	0.200	54	17.200	0.200	54	17.100	0.200	-0.006	-0.006	diet	Bonte et al. 2012, Journal of Insect Science 12:1
58	Orius thripoborus	Hemiptera	Anthocoridae	PREDATOR	50.5	19.200	0.200	50.5	19.100	0.300	50.5	19.200	0.200	50.5	19.100	0.300	-0.005	-0.005	diet	Bonte et al. 2012, Journal of Insect Science 12:1
59	Orius naivashae	Hemiptera	Anthocoridae	PREDATOR	58.5	15.900	0.200	58.5	15.500	0.100	58.5	15.900	0.200	58.5	15.500	0.100	-0.026	-0.026	diet	Bonte et al. 2012, Journal of Insect Science 12:1
59	Orius naivashae	Hemiptera	Anthocoridae	PREDATOR	55	20.000	0.400	55	19.200	0.200	55	20.000	0.400	55	19.200	0.200	-0.042	-0.042	diet	Bonte et al. 2012, Journal of Insect Science 12:1
59	Orius naivashae	Hemiptera	Anthocoridae	PREDATOR	56	20.800	0.400	56	20.600	0.200	56	20.800	0.400	56	20.600	0.200	-0.010	-0.010	diet	Bonte et al. 2012, Journal of Insect Science 12:1
60	Lymantria dispar	Lepidoptera	Lymantriidae	HERBIVORE	16	39.100	0.700	15	46.200	0.900	16	39.100	0.700	15	46.200	0.900	0.182	0.182	diet	Joseph & Kelsey 1994, Environmental Entomology 23, 396-405
60	Lymantria dispar	Lepidoptera	Lymantriidae	HERBIVORE	11	45.200	1.100	16	46.300	0.700	11	45.200	1.100	16	46.300	0.700	0.024	0.024	diet	Joseph & Kelsey 1994, Environmental Entomology 23, 396-405
60	Lymantria dispar	Lepidoptera	Lymantriidae	HERBIVORE	18	40.200	1.100	16	46.100	0.900	18	40.200	1.100	16	46.100	0.900	0.147	0.147	diet	Joseph & Kelsey 1994, Environmental Entomology 23, 396-405
60	Lymantria dispar	Lepidoptera	Lymantriidae	HERBIVORE	21	40.000	0.800	11	45.900	0.900	21	40.000	0.800	11	45.900	0.900	0.148	0.148	diet	Joseph & Kelsey 1994, Environmental Entomology 23, 396-405
61	Lymantria dispar	Lepidoptera	Lymantriidae	HERBIVORE	250	28.630	0.110	201	31.680	0.160	250	28.630	0.110	201	31.680	0.160	0.107	0.107	diet	Lazarević et al. 2002, Entomologia Experimentalis et Applicata 102, 75-86
61	Lymantria dispar	Lepidoptera	Lymantriidae	HERBIVORE	231	37.550	0.270	198	41.130	0.230	231	37.550	0.270	198	41.130	0.230	0.095	0.095	diet	Lazarević et al. 2002, Entomologia Experimentalis et Applicata 102, 75-86
62	Lymantria dispar	Lepidoptera	Lymantriidae	HERBIVORE	251	27.790	0.110	276	31.080	0.130	251	27.790	0.110	276	31.080	0.130	0.118	0.118	diet	Lazarević et al. 2002, Entomologia Experimentalis et Applicata 102, 75-86
62	Lymantria dispar	Lepidoptera	Lymantriidae	HERBIVORE	261	36.830	0.220	272	40.930	0.240	261	36.830	0.220	272	40.930	0.240	0.111	0.111	diet	Lazarević et al. 2002, Entomologia Experimentalis et Applicata 102, 75-86
63	Lymantria dispar	Lepidoptera	Lymantriidae	HERBIVORE	31	56.680	1.300	22	59.770	1.140	31	56.680	1.300	22	59.770	1.140	0.055	0.055	diet	Barbosa et al. 1983, Environmental Entomology 12, 1858-1862
63	Lymantria dispar	Lepidoptera	Lymantriidae	HERBIVORE	89	40.520	0.230	91	50.390	0.330	89	40.520	0.230	91	50.390	0.330	0.244	0.244	diet	Barbosa et al. 1983, Environmental Entomology 12, 1858-1862
63	Lymantria dispar	Lepidoptera	Lymantriidae	HERBIVORE	45	39.400	0.270	70	50.300	0.350	45	39.400	0.270	70	50.300	0.350	0.277	0.277	diet	Barbosa et al. 1983, Environmental Entomology 12, 1858-1862
63	Lymantria dispar	Lepidoptera	Lymantriidae	HERBIVORE	80	39.140	0.360	70	45.760	0.390	80	39.140	0.360	70	45.760	0.390	0.169	0.169	diet	Barbosa et al. 1983, Environmental Entomology 12, 1858-1862
63	Lymantria dispar	Lepidoptera	Lymantriidae	HERBIVORE	80	31.960	0.230	75	36.960	0.380	80	31.960	0.230	75	36.960	0.380	0.156	0.156	diet	Barbosa et al. 1983, Environmental Entomology 12, 1858-1862
63	Lymantria dispar	Lepidoptera	Lymantriidae	HERBIVORE	95	30.330	0.220	110	36.140	0.180	95	30.330	0.220	110	36.140	0.180	0.192	0.192	diet	Barbosa et al. 1983, Environmental Entomology 12, 1858-1862
64	Merophyas divulsana	Lepidoptera	Tortricidae	HERBIVORE	14	14.600	1.400	18	16.400	1.900	14	14.600	1.400	18	16.400	1.900	0.123	0.123	diet	Allsopp et al. 1983, Journal of the Australian Entomological Society 22, 287-291
64	Merophyas divulsana	Lepidoptera	Tortricidae	HERBIVORE	9	24.000	4.500	9	27.800	4.200	9	24.000	4.500	9	27.800	4.200	0.158	0.158	diet	Allsopp et al. 1983, Journal of the Australian Entomological Society 22, 287-291
64	Merophyas divulsana	Lepidoptera	Tortricidae	HERBIVORE	6	22.700	7.400	15	20.900	3.600	6	22.700	7.400	15	20.900	3.600	-0.086	-0.086	diet	Allsopp et al. 1983, Journal of the Australian Entomological Society 22, 287-291
64	Merophyas divulsana	Lepidoptera	Tortricidae	HERBIVORE	20	17.000	2.100	15	18.600	2.300	20	17.000	2.100	15	18.600	2.300	0.094	0.094	diet	Allsopp et al. 1983, Journal of the Australian Entomological Society 22, 287-291
64	Merophyas divulsana	Lepidoptera	Tortricidae	HERBIVORE	14	16.200	1.700	8	17.600	1.700	14	16.200	1.700	8	17.600	1.700	0.086	0.086	diet	Allsopp et al. 1983, Journal of the Australian Entomological Society 22, 287-291
65	Plutella xylostella	Lepidoptera	Plutellidae	HERBIVORE	.	5.600	0.180	.	6.400	0.150	.	5.600	0.180	.	6.400	0.150	0.143	0.143	diet	Sarfraz et al. 2007, Journal of Economic Entomology 100, 215-224
65	Plutella xylostella	Lepidoptera	Plutellidae	HERBIVORE	.	4.100	0.120	.	5.600	0.110	.	4.100	0.120	.	5.600	0.110	0.366	0.366	diet	Sarfraz et al. 2007, Journal of Economic Entomology 100, 215-224
65	Plutella xylostella	Lepidoptera	Plutellidae	HERBIVORE	.	5.800	0.140	.	5.400	0.180	.	5.800	0.140	.	5.400	0.180	-0.074	-0.074	diet	Sarfraz et al. 2007, Journal of Economic Entomology 100, 215-224
65	Plutella xylostella	Lepidoptera	Plutellidae	HERBIVORE	.	6.100	0.120	.	5.000	0.180	.	6.100	0.120	.	5.000	0.180	-0.220	-0.220	diet	Sarfraz et al. 2007, Journal of Economic Entomology 100, 215-224
65	Plutella xylostella	Lepidoptera	Plutellidae	HERBIVORE	.	6.500	0.150	.	6.500	0.150	.	6.500	0.150	.	6.500	0.150	0.000	0.000	diet	Sarfraz et al. 2007, Journal of Economic Entomology 100, 215-224
65	Plutella xylostella	Lepidoptera	Plutellidae	HERBIVORE	.	6.800	0.220	.	6.900	0.190	.	6.800	0.220	.	6.900	0.190	0.015	0.015	diet	Sarfraz et al. 2007, Journal of Economic Entomology 100, 215-224
65	Plutella xylostella	Lepidoptera	Plutellidae	HERBIVORE	.	6.100	0.160	.	6.800	0.140	.	6.100	0.160	.	6.800	0.140	0.115	0.115	diet	Sarfraz et al. 2007, Journal of Economic Entomology 100, 215-224
65	Plutella xylostella	Lepidoptera	Plutellidae	HERBIVORE	.	5.100	0.160	.	5.700	0.110	.	5.100	0.160	.	5.700	0.110	0.118	0.118	diet	Sarfraz et al. 2007, Journal of Economic Entomology 100, 215-224
66	Plutella xylostella	Lepidoptera	Plutellidae	HERBIVORE	20	7.000	0.090	17	7.410	0.150	20	7.000	0.090	17	7.410	0.150	0.059	0.059	diet	Barker et al. 2006, Entomologia Experimentalis et Applicata 122, 17-26
66	Plutella xylostella	Lepidoptera	Plutellidae	HERBIVORE	14	7.140	0.100	20	7.550	0.140	14	7.140	0.100	20	7.550	0.140	0.057	0.057	diet	Barker et al. 2006, Entomologia Experimentalis et Applicata 122, 17-26
67	Plutella xylostella	Lepidoptera	Plutellidae	HERBIVORE	.	5.600	0.180	.	6.400	0.150	.	5.600	0.180	.	6.400	0.150	0.143	0.143	diet	Sarfraz et al. 2010, Canadian Entomologist 142, 24-35
67	Plutella xylostella	Lepidoptera	Plutellidae	HERBIVORE	.	6.200	0.220	.	7.400	0.170	.	6.200	0.220	.	7.400	0.170	0.194	0.194	diet	Sarfraz et al. 2010, Canadian Entomologist 142, 24-35
67	Plutella xylostella	Lepidoptera	Plutellidae	HERBIVORE	.	6.100	0.280	.	7.000	0.240	.	6.100	0.280	.	7.000	0.240	0.148	0.148	diet	Sarfraz et al. 2010, Canadian Entomologist 142, 24-35
67	Plutella xylostella	Lepidoptera	Plutellidae	HERBIVORE	.	6.900	0.210	.	6.800	0.200	.	6.900	0.210	.	6.800	0.200	-0.015	-0.015	diet	Sarfraz et al. 2010, Canadian Entomologist 142, 24-35
68	Lobesia botrana	Lepidoptera	Tortricidae	HERBIVORE	17	25.420	0.456	18	25.610	0.489	17	25.420	0.456	18	25.610	0.489	0.007	0.007	diet	Thiery & Moreau 2005, Oecologia 143, 548-557
68	Lobesia botrana	Lepidoptera	Tortricidae	HERBIVORE	16	26.680	0.768	12	27.670	0.824	16	26.680	0.768	12	27.670	0.824	0.037	0.037	diet	Thiery & Moreau 2005, Oecologia 143, 548-557
68	Lobesia botrana	Lepidoptera	Tortricidae	HERBIVORE	23	26.700	0.661	7	27.200	0.920	23	26.700	0.661	7	27.200	0.920	0.019	0.019	diet	Thiery & Moreau 2005, Oecologia 143, 548-557
68	Lobesia botrana	Lepidoptera	Tortricidae	HERBIVORE	24	20.130	0.396	12	21.160	0.496	24	20.130	0.396	12	21.160	0.496	0.051	0.051	diet	Thiery & Moreau 2005, Oecologia 143, 548-557
68	Lobesia botrana	Lepidoptera	Tortricidae	HERBIVORE	22	21.140	0.350	13	22.760	0.606	22	21.140	0.350	13	22.760	0.606	0.077	0.077	diet	Thiery & Moreau 2005, Oecologia 143, 548-557
68	Lobesia botrana	Lepidoptera	Tortricidae	HERBIVORE	12	22.990	0.653	24	25.160	0.631	12	22.990	0.653	24	25.160	0.631	0.094	0.094	diet	Thiery & Moreau 2005, Oecologia 143, 548-557
68	Lobesia botrana	Lepidoptera	Tortricidae	HERBIVORE	19	22.530	0.591	12	24.680	0.741	19	22.530	0.591	12	24.680	0.741	0.095	0.095	diet	Thiery & Moreau 2005, Oecologia 143, 548-557
68	Lobesia botrana	Lepidoptera	Tortricidae	HERBIVORE	12	29.580	1.074	10	30.100	0.945	12	29.580	1.074	10	30.100	0.945	0.018	0.018	diet	Thiery & Moreau 2005, Oecologia 143, 548-557
70	Lymantria dispar	Lepidoptera	Lymantriidae	HERBIVORE	73	31.300	0.200	83	33.500	0.300	73	31.300	0.200	83	33.500	0.300	0.070	0.070	diet	Lance et al. 1986, Ecology 67, 1650-1654
70	Lymantria dispar	Lepidoptera	Lymantriidae	HERBIVORE	6	43.000	2.300	3	44.300	2.700	6	43.000	2.300	3	44.300	2.700	0.030	0.030	diet	Lance et al. 1986, Ecology 67, 1650-1654
70	Lymantria dispar	Lepidoptera	Lymantriidae	HERBIVORE	38	32.900	0.400	49	36.300	0.500	38	32.900	0.400	49	36.300	0.500	0.103	0.103	diet	Lance et al. 1986, Ecology 67, 1650-1654
70	Lymantria dispar	Lepidoptera	Lymantriidae	HERBIVORE	33	32.800	0.400	17	37.400	0.900	33	32.800	0.400	17	37.400	0.900	0.140	0.140	diet	Lance et al. 1986, Ecology 67, 1650-1654
71	Lymantria dispar	Lepidoptera	Lymantriidae	HERBIVORE	.	40.500	0.231	.	50.400	0.337	.	40.500	0.231	.	50.400	0.337	0.244	0.244	diet	Barbosa et al. 1986, Ecological Entomology 11, 1-6
71	Lymantria dispar	Lepidoptera	Lymantriidae	HERBIVORE	.	37.400	0.307	.	43.600	0.268	.	37.400	0.307	.	43.600	0.268	0.166	0.166	diet	Barbosa et al. 1986, Ecological Entomology 11, 1-6
71	Lymantria dispar	Lepidoptera	Lymantriidae	HERBIVORE	.	37.500	0.309	.	44.400	0.228	.	37.500	0.309	.	44.400	0.228	0.184	0.184	diet	Barbosa et al. 1986, Ecological Entomology 11, 1-6
71	Lymantria dispar	Lepidoptera	Lymantriidae	HERBIVORE	.	36.300	0.251	.	43.600	0.256	.	36.300	0.251	.	43.600	0.256	0.201	0.201	diet	Barbosa et al. 1986, Ecological Entomology 11, 1-6
72	Lymantria dispar	Lepidoptera	Lymantriidae	HERBIVORE	9	27.300	0.800	8	31.600	0.600	9	27.300	0.800	8	31.600	0.600	0.158	0.158	diet	Joseph & Kelsey 1994, Environmental Entomology 23, 396-405
72	Lymantria dispar	Lepidoptera	Lymantriidae	HERBIVORE	13	30.000	0.500	5	34.200	0.700	13	30.000	0.500	5	34.200	0.700	0.140	0.140	diet	Joseph & Kelsey 1994, Environmental Entomology 23, 396-405
72	Lymantria dispar	Lepidoptera	Lymantriidae	HERBIVORE	8	42.300	0.900	18	43.800	0.100	8	42.300	0.900	18	43.800	0.100	0.035	0.035	diet	Joseph & Kelsey 1994, Environmental Entomology 23, 396-405
72	Lymantria dispar	Lepidoptera	Lymantriidae	HERBIVORE	6	38.300	1.100	5	42.000	1.500	6	38.300	1.100	5	42.000	1.500	0.097	0.097	diet	Joseph & Kelsey 1994, Environmental Entomology 23, 396-405
73	Lymantria dispar	Lepidoptera	Lymantriidae	HERBIVORE	.	52.100	0.200	.	57.300	1.100	.	52.100	0.200	.	57.300	1.100	0.100	0.100	diet	Stoyenoff et al. 1994, Oecologia 97, 143-157
73	Lymantria dispar	Lepidoptera	Lymantriidae	HERBIVORE	.	52.200	0.600	.	56.500	1.300	.	52.200	0.600	.	56.500	1.300	0.082	0.082	diet	Stoyenoff et al. 1994, Oecologia 97, 143-157
73	Lymantria dispar	Lepidoptera	Lymantriidae	HERBIVORE	.	52.900	0.400	.	58.200	1.000	.	52.900	0.400	.	58.200	1.000	0.100	0.100	diet	Stoyenoff et al. 1994, Oecologia 97, 143-157
73	Lymantria dispar	Lepidoptera	Lymantriidae	HERBIVORE	.	52.300	0.500	.	55.500	0.900	.	52.300	0.500	.	55.500	0.900	0.061	0.061	diet	Stoyenoff et al. 1994, Oecologia 97, 143-157
73	Lymantria dispar	Lepidoptera	Lymantriidae	HERBIVORE	.	54.800	0.900	.	58.000	1.100	.	54.800	0.900	.	58.000	1.100	0.058	0.058	diet	Stoyenoff et al. 1994, Oecologia 97, 143-157
73	Lymantria dispar	Lepidoptera	Lymantriidae	HERBIVORE	.	54.100	0.700	.	56.600	1.200	.	54.100	0.700	.	56.600	1.200	0.046	0.046	diet	Stoyenoff et al. 1994, Oecologia 97, 143-157
73	Lymantria dispar	Lepidoptera	Lymantriidae	HERBIVORE	.	52.100	0.700	.	54.100	0.700	.	52.100	0.700	.	54.100	0.700	0.038	0.038	diet	Stoyenoff et al. 1994, Oecologia 97, 143-157
73	Lymantria dispar	Lepidoptera	Lymantriidae	HERBIVORE	.	54.700	1.000	.	58.400	1.500	.	54.700	1.000	.	58.400	1.500	0.068	0.068	diet	Stoyenoff et al. 1994, Oecologia 97, 143-157
73	Lymantria dispar	Lepidoptera	Lymantriidae	HERBIVORE	.	51.400	0.300	.	53.100	1.000	.	51.400	0.300	.	53.100	1.000	0.033	0.033	diet	Stoyenoff et al. 1994, Oecologia 97, 143-157
73	Lymantria dispar	Lepidoptera	Lymantriidae	HERBIVORE	.	51.800	0.600	.	54.500	0.800	.	51.800	0.600	.	54.500	0.800	0.052	0.052	diet	Stoyenoff et al. 1994, Oecologia 97, 143-157
73	Lymantria dispar	Lepidoptera	Lymantriidae	HERBIVORE	.	52.600	0.500	.	57.100	1.100	.	52.600	0.500	.	57.100	1.100	0.086	0.086	diet	Stoyenoff et al. 1994, Oecologia 97, 143-157
73	Lymantria dispar	Lepidoptera	Lymantriidae	HERBIVORE	.	53.700	1.000	.	55.400	1.300	.	53.700	1.000	.	55.400	1.300	0.032	0.032	diet	Stoyenoff et al. 1994, Oecologia 97, 143-157
73	Lymantria dispar	Lepidoptera	Lymantriidae	HERBIVORE	.	52.800	0.700	.	54.300	1.000	.	52.800	0.700	.	54.300	1.000	0.028	0.028	diet	Stoyenoff et al. 1994, Oecologia 97, 143-157
73	Lymantria dispar	Lepidoptera	Lymantriidae	HERBIVORE	.	54.500	1.000	.	58.600	1.000	.	54.500	1.000	.	58.600	1.000	0.075	0.075	diet	Stoyenoff et al. 1994, Oecologia 97, 143-157
73	Lymantria dispar	Lepidoptera	Lymantriidae	HERBIVORE	.	54.700	1.000	.	56.200	1.100	.	54.700	1.000	.	56.200	1.100	0.027	0.027	diet	Stoyenoff et al. 1994, Oecologia 97, 143-157
73	Lymantria dispar	Lepidoptera	Lymantriidae	HERBIVORE	.	55.800	1.100	.	59.900	1.200	.	55.800	1.100	.	59.900	1.200	0.073	0.073	diet	Stoyenoff et al. 1994, Oecologia 97, 143-157
74	Lymantria dispar	Lepidoptera	Lymantriidae	HERBIVORE	.	66.900	1.500	.	71.800	1.000	.	66.900	1.500	.	71.800	1.000	0.073	0.073	diet	Stoyenoff et al. 1994, Oecologia 97, 143-157
74	Lymantria dispar	Lepidoptera	Lymantriidae	HERBIVORE	.	63.500	1.000	.	68.300	1.200	.	63.500	1.000	.	68.300	1.200	0.076	0.076	diet	Stoyenoff et al. 1994, Oecologia 97, 143-157
74	Lymantria dispar	Lepidoptera	Lymantriidae	HERBIVORE	.	64.200	1.300	.	68.500	1.300	.	64.200	1.300	.	68.500	1.300	0.067	0.067	diet	Stoyenoff et al. 1994, Oecologia 97, 143-157
74	Lymantria dispar	Lepidoptera	Lymantriidae	HERBIVORE	.	64.900	0.700	.	70.000	0.900	.	64.900	0.700	.	70.000	0.900	0.079	0.079	diet	Stoyenoff et al. 1994, Oecologia 97, 143-157
74	Lymantria dispar	Lepidoptera	Lymantriidae	HERBIVORE	.	66.300	2.000	.	71.100	1.200	.	66.300	2.000	.	71.100	1.200	0.072	0.072	diet	Stoyenoff et al. 1994, Oecologia 97, 143-157
74	Lymantria dispar	Lepidoptera	Lymantriidae	HERBIVORE	.	66.700	0.700	.	70.400	1.600	.	66.700	0.700	.	70.400	1.600	0.055	0.055	diet	Stoyenoff et al. 1994, Oecologia 97, 143-157
74	Lymantria dispar	Lepidoptera	Lymantriidae	HERBIVORE	.	65.200	0.800	.	70.400	1.400	.	65.200	0.800	.	70.400	1.400	0.080	0.080	diet	Stoyenoff et al. 1994, Oecologia 97, 143-157
74	Lymantria dispar	Lepidoptera	Lymantriidae	HERBIVORE	.	64.300	1.100	.	67.000	1.100	.	64.300	1.100	.	67.000	1.100	0.042	0.042	diet	Stoyenoff et al. 1994, Oecologia 97, 143-157
74	Lymantria dispar	Lepidoptera	Lymantriidae	HERBIVORE	.	64.600	1.300	.	62.800	1.000	.	64.600	1.300	.	62.800	1.000	-0.029	-0.029	diet	Stoyenoff et al. 1994, Oecologia 97, 143-157
75	Lymantria dispar	Lepidoptera	Lymantriidae	HERBIVORE	27	29.260	0.640	28	33.040	0.670	27	29.260	0.640	28	33.040	0.670	0.129	0.129	diet	Kruse & Raffa 1997, Environmental Entomology 26, 1155-1166
75	Lymantria dispar	Lepidoptera	Lymantriidae	HERBIVORE	32	34.310	0.780	29	42.410	1.640	32	34.310	0.780	29	42.410	1.640	0.236	0.236	diet	Kruse & Raffa 1997, Environmental Entomology 26, 1155-1166
75	Lymantria dispar	Lepidoptera	Lymantriidae	HERBIVORE	22	37.730	0.690	22	45.910	0.730	22	37.730	0.690	22	45.910	0.730	0.217	0.217	diet	Kruse & Raffa 1997, Environmental Entomology 26, 1155-1166
75	Lymantria dispar	Lepidoptera	Lymantriidae	HERBIVORE	19	45.680	1.090	19	54.000	0.990	19	45.680	1.090	19	54.000	0.990	0.182	0.182	diet	Kruse & Raffa 1997, Environmental Entomology 26, 1155-1166
75	Lymantria dispar	Lepidoptera	Lymantriidae	HERBIVORE	14	47.570	1.530	9	56.670	1.390	14	47.570	1.530	9	56.670	1.390	0.191	0.191	diet	Kruse & Raffa 1997, Environmental Entomology 26, 1155-1166
75	Lymantria dispar	Lepidoptera	Lymantriidae	HERBIVORE	15	42.670	1.160	35	47.090	0.750	15	42.670	1.160	35	47.090	0.750	0.104	0.104	diet	Kruse & Raffa 1997, Environmental Entomology 26, 1155-1166
76	Lymantria dispar	Lepidoptera	Lymantriidae	HERBIVORE	.	34.350	0.360	.	41.960	0.780	.	34.350	0.360	.	41.960	0.780	0.222	0.222	diet	Strom & Hain 1996, Environmental Entomology 25, 603-610
76	Lymantria dispar	Lepidoptera	Lymantriidae	HERBIVORE	.	33.830	0.440	.	40.330	0.330	.	33.830	0.440	.	40.330	0.330	0.192	0.192	diet	Strom & Hain 1996, Environmental Entomology 25, 603-610
76	Lymantria dispar	Lepidoptera	Lymantriidae	HERBIVORE	.	32.820	0.240	.	39.670	0.490	.	32.820	0.240	.	39.670	0.490	0.209	0.209	diet	Strom & Hain 1996, Environmental Entomology 25, 603-610
76	Lymantria dispar	Lepidoptera	Lymantriidae	HERBIVORE	.	32.730	0.490	.	39.470	0.390	.	32.730	0.490	.	39.470	0.390	0.206	0.206	diet	Strom & Hain 1996, Environmental Entomology 25, 603-610
78	Plutella xylostella	Lepidoptera	Plutellidae	HERBIVORE	12	16.600	.	12	17.300	.	12	16.600	.	12	17.300	.	0.042	0.042	diet	Atwal 1955, Australian Journal of Zoology 3, 185-221
78	Plutella xylostella	Lepidoptera	Plutellidae	HERBIVORE	12	16.500	.	12	16.800	.	12	16.500	.	12	16.800	.	0.018	0.018	diet	Atwal 1955, Australian Journal of Zoology 3, 185-221
78	Plutella xylostella	Lepidoptera	Plutellidae	HERBIVORE	12	21.300	.	12	23.000	.	12	21.300	.	12	23.000	.	0.080	0.080	diet	Atwal 1955, Australian Journal of Zoology 3, 185-221
79	Plutella xylostella	Lepidoptera	Plutellidae	HERBIVORE	12	8.400	.	12	8.600	.	12	8.400	.	12	8.600	.	0.024	0.024	diet	Atwal 1955, Australian Journal of Zoology 3, 185-221
79	Plutella xylostella	Lepidoptera	Plutellidae	HERBIVORE	12	8.400	.	12	8.800	.	12	8.400	.	12	8.800	.	0.048	0.048	diet	Atwal 1955, Australian Journal of Zoology 3, 185-221
79	Plutella xylostella	Lepidoptera	Plutellidae	HERBIVORE	12	9.200	.	12	9.600	.	12	9.200	.	12	9.600	.	0.043	0.043	diet	Atwal 1955, Australian Journal of Zoology 3, 185-221
80	Lymantria dispar	Lepidoptera	Lymantriidae	HERBIVORE	.	58.000	2.086	.	63.000	1.392	.	58.000	2.086	.	63.000	1.392	0.086	0.086	diet	Lindroth et al. 1997, Physiological Entomology 22, 55-64
80	Lymantria dispar	Lepidoptera	Lymantriidae	HERBIVORE	.	50.000	1.545	.	55.000	1.355	.	50.000	1.545	.	55.000	1.355	0.100	0.100	diet	Lindroth et al. 1997, Physiological Entomology 22, 55-64
81	Lymantria dispar	Lepidoptera	Lymantriidae	HERBIVORE	.	44.000	1.035	.	47.000	1.163	.	44.000	1.035	.	47.000	1.163	0.068	0.068	diet	Lindroth et al. 1997, Physiological Entomology 22, 55-64
81	Lymantria dispar	Lepidoptera	Lymantriidae	HERBIVORE	.	36.000	0.998	.	39.000	1.630	.	36.000	0.998	.	39.000	1.630	0.083	0.083	diet	Lindroth et al. 1997, Physiological Entomology 22, 55-64
82	Lymantria dispar	Lepidoptera	Lymantriidae	HERBIVORE	.	34.000	1.194	.	39.000	1.002	.	34.000	1.194	.	39.000	1.002	0.147	0.147	diet	Lindroth et al. 1997, Physiological Entomology 22, 55-64
82	Lymantria dispar	Lepidoptera	Lymantriidae	HERBIVORE	.	28.000	1.846	.	32.000	0.638	.	28.000	1.846	.	32.000	0.638	0.143	0.143	diet	Lindroth et al. 1997, Physiological Entomology 22, 55-64
83	Meteorus gyrator	Hymenoptera	Braconidae	PARASITOID	12	17.370	0.680	10	17.970	0.410	12	17.370	0.680	10	17.970	0.410	0.035	0.035	diet	Bell et al. 2003, Journal of Applied Entomology 127, 332-339
83	Meteorus gyrator	Hymenoptera	Braconidae	PARASITOID	18	13.820	0.620	14	13.800	0.650	18	13.820	0.620	14	13.800	0.650	-0.001	-0.001	diet	Bell et al. 2003, Journal of Applied Entomology 127, 332-339
83	Meteorus gyrator	Hymenoptera	Braconidae	PARASITOID	14	10.080	0.900	15	11.050	0.650	14	10.080	0.900	15	11.050	0.650	0.096	0.096	diet	Bell et al. 2003, Journal of Applied Entomology 127, 332-339
83	Meteorus gyrator	Hymenoptera	Braconidae	PARASITOID	19	9.380	0.190	9	9.170	0.440	19	9.380	0.190	9	9.170	0.440	-0.023	-0.023	diet	Bell et al. 2003, Journal of Applied Entomology 127, 332-339
83	Meteorus gyrator	Hymenoptera	Braconidae	PARASITOID	23	9.240	0.090	11	9.810	0.370	23	9.240	0.090	11	9.810	0.370	0.062	0.062	diet	Bell et al. 2003, Journal of Applied Entomology 127, 332-339
83	Meteorus gyrator	Hymenoptera	Braconidae	PARASITOID	11	9.130	0.190	7	9.010	0.380	11	9.130	0.190	7	9.010	0.380	-0.013	-0.013	diet	Bell et al. 2003, Journal of Applied Entomology 127, 332-339
84	Chilo suppressalis	Lepidoptera	Crambidae	HERBIVORE	76	22.142	0.259	90	23.666	0.322	76	22.142	0.259	90	23.666	0.322	0.069	0.069	diet	Huang et al. 2018, Ecology and Evolution 8, 12694-12701
84	Chilo suppressalis	Lepidoptera	Crambidae	HERBIVORE	36	32.707	1.384	26	39.172	1.130	36	32.707	1.384	26	39.172	1.130	0.198	0.198	diet	Huang et al. 2018, Ecology and Evolution 8, 12694-12701
85	Culex pipiens	Diptera	Culicidae	DETRITIVORE	.	7.025	0.050	.	7.632	0.043	.	7.025	0.050	.	7.632	0.043	0.086	0.086	crowding	Alcalay et al. 2018, Journal of Zoology 306, 268-278
85	Culex pipiens	Diptera	Culicidae	DETRITIVORE	.	6.666	0.037	.	7.341	0.031	.	6.666	0.037	.	7.341	0.031	0.101	0.101	crowding	Alcalay et al. 2018, Journal of Zoology 306, 268-278
86	Culex pipiens	Diptera	Culicidae	DETRITIVORE	.	7.458	0.043	.	7.929	0.037	.	7.458	0.043	.	7.929	0.037	0.063	0.063	crowding	Alcalay et al. 2018, Journal of Zoology 306, 268-278
86	Culex pipiens	Diptera	Culicidae	DETRITIVORE	.	7.266	0.031	.	7.935	0.025	.	7.266	0.031	.	7.935	0.025	0.092	0.092	crowding	Alcalay et al. 2018, Journal of Zoology 306, 268-278
87	Hyphantria cunea	Lepidoptera	Erebidae	HERBIVORE	.	56.903	0.757	.	58.463	0.780	.	56.903	0.757	.	58.463	0.780	0.027	0.027	diet	Jang et al. 2015, Entomologia Experimentalis et Applicata 154, 120-130
87	Hyphantria cunea	Lepidoptera	Erebidae	HERBIVORE	.	57.683	1.182	.	59.622	0.757	.	57.683	1.182	.	59.622	0.757	0.034	0.034	diet	Jang et al. 2015, Entomologia Experimentalis et Applicata 154, 120-130
88	Hyphantria cunea	Lepidoptera	Erebidae	HERBIVORE	.	53.262	1.182	.	56.430	0.709	.	53.262	1.182	.	56.430	0.709	0.059	0.059	diet	Jang et al. 2015, Entomologia Experimentalis et Applicata 154, 120-130
88	Hyphantria cunea	Lepidoptera	Erebidae	HERBIVORE	.	51.939	0.615	.	52.671	0.804	.	51.939	0.615	.	52.671	0.804	0.014	0.014	diet	Jang et al. 2015, Entomologia Experimentalis et Applicata 154, 120-130
89	Hyphantria cunea	Lepidoptera	Erebidae	HERBIVORE	.	50.213	1.064	.	52.837	0.993	.	50.213	1.064	.	52.837	0.993	0.052	0.052	diet	Jang et al. 2015, Entomologia Experimentalis et Applicata 154, 120-130
89	Hyphantria cunea	Lepidoptera	Erebidae	HERBIVORE	.	51.300	0.757	.	53.262	1.182	.	51.300	0.757	.	53.262	1.182	0.038	0.038	diet	Jang et al. 2015, Entomologia Experimentalis et Applicata 154, 120-130
90	Aedes aegypti	Diptera	Culicidae	DETRITIVORE	.	15.143	0.393	.	17.011	0.491	.	.	.	.	.	.	.	0.123	diet	Farjana et al. 2012, Medical and Veterinary Entomology 26, 210-217
90	Aedes aegypti	Diptera	Culicidae	DETRITIVORE	.	20.107	0.688	.	24.677	0.983	.	.	.	.	.	.	.	0.227	diet	Farjana et al. 2012, Medical and Veterinary Entomology 26, 210-217
91	Aedes aegypti	Diptera	Culicidae	DETRITIVORE	.	11.687	0.246	.	13.014	0.491	.	.	.	.	.	.	.	0.114	diet	Farjana et al. 2012, Medical and Veterinary Entomology 26, 210-217
91	Aedes aegypti	Diptera	Culicidae	DETRITIVORE	.	14.537	0.590	.	18.125	0.639	.	.	.	.	.	.	.	0.247	diet	Farjana et al. 2012, Medical and Veterinary Entomology 26, 210-217
92	Aedes aegypti	Diptera	Culicidae	DETRITIVORE	.	7.150	0.246	.	8.231	0.491	.	.	.	.	.	.	.	0.151	diet	Farjana et al. 2012, Medical and Veterinary Entomology 26, 210-217
92	Aedes aegypti	Diptera	Culicidae	DETRITIVORE	.	10.344	0.393	.	12.555	0.491	.	.	.	.	.	.	.	0.214	diet	Farjana et al. 2012, Medical and Veterinary Entomology 26, 210-217
93	Aedes aegypti	Diptera	Culicidae	DETRITIVORE	.	6.691	0.246	.	7.920	0.442	.	.	.	.	.	.	.	0.184	diet	Farjana et al. 2012, Medical and Veterinary Entomology 26, 210-217
93	Aedes aegypti	Diptera	Culicidae	DETRITIVORE	.	10.278	0.197	.	11.310	0.442	.	.	.	.	.	.	.	0.100	diet	Farjana et al. 2012, Medical and Veterinary Entomology 26, 210-217
94	Aedes albopictus	Diptera	Culicidae	DETRITIVORE	.	15.580	0.247	.	17.012	0.494	.	.	.	.	.	.	.	0.092	diet	Farjana et al. 2012, Medical and Veterinary Entomology 26, 210-217
94	Aedes albopictus	Diptera	Culicidae	DETRITIVORE	.	21.358	0.642	.	23.926	0.988	.	.	.	.	.	.	.	0.120	diet	Farjana et al. 2012, Medical and Veterinary Entomology 26, 210-217
95	Aedes albopictus	Diptera	Culicidae	DETRITIVORE	.	11.877	0.346	.	13.012	0.543	.	.	.	.	.	.	.	0.096	diet	Farjana et al. 2012, Medical and Veterinary Entomology 26, 210-217
95	Aedes albopictus	Diptera	Culicidae	DETRITIVORE	.	15.580	0.444	.	18.148	0.691	.	.	.	.	.	.	.	0.165	diet	Farjana et al. 2012, Medical and Veterinary Entomology 26, 210-217
96	Aedes albopictus	Diptera	Culicidae	DETRITIVORE	.	7.580	0.247	.	8.765	0.543	.	.	.	.	.	.	.	0.156	diet	Farjana et al. 2012, Medical and Veterinary Entomology 26, 210-217
96	Aedes albopictus	Diptera	Culicidae	DETRITIVORE	.	10.444	0.346	.	12.568	0.543	.	.	.	.	.	.	.	0.203	diet	Farjana et al. 2012, Medical and Veterinary Entomology 26, 210-217
97	Aedes albopictus	Diptera	Culicidae	DETRITIVORE	.	9.062	0.296	.	8.272	0.395	.	.	.	.	.	.	.	-0.096	diet	Farjana et al. 2012, Medical and Veterinary Entomology 26, 210-217
97	Aedes albopictus	Diptera	Culicidae	DETRITIVORE	.	12.765	0.198	.	13.111	0.296	.	.	.	.	.	.	.	0.027	diet	Farjana et al. 2012, Medical and Veterinary Entomology 26, 210-217
