# Supplementary material for: Limited sex differences in plastic responses suggest evolutionary conservatism of thermal reaction norms: A meta‐analysis in insects
Source: Evol Lett. 2022 Nov 2;6(6):394–411. doi: 10.1002/evl3.299 (PMC9783480; doi:10.1002/evl3.299)
Supplement: Supplementary file 7 [file EVL3-6-394-s003.zip › data_temp.csv]

ID	species	order	family	guild	male_total_N	male_total	male_total_SE	female_total_N	female_total	female_total_SE	male_larval_N	male_larval	male_larval_SE	female_larval_N	female_larval	female_larval_SE	larvalSBM	totalSBM	treatment	source
1	Chorthippus montanus	Orthoptera	Acrididae	HERBIVORE	.	19.923	1.517	.	20.947	1.222	.	19.923	1.517	.	20.947	1.222	0.051	0.051	temp	Rohde et al. 2015, Biological Journal of the Linnean Society 115, 48-57
1	Chorthippus montanus	Orthoptera	Acrididae	HERBIVORE	.	11.842	1.222	.	12.487	1.053	.	11.842	1.222	.	12.487	1.053	0.054	0.054	temp	Rohde et al. 2015, Biological Journal of the Linnean Society 115, 48-57
2	Chorthippus montanus	Orthoptera	Acrididae	HERBIVORE	.	18.713	1.053	.	22.054	1.348	.	18.713	1.053	.	22.054	1.348	0.179	0.179	temp	Rohde et al. 2015, Biological Journal of the Linnean Society 115, 48-57
2	Chorthippus montanus	Orthoptera	Acrididae	HERBIVORE	.	12.739	0.843	.	14.394	0.885	.	12.739	0.843	.	14.394	0.885	0.130	0.130	temp	Rohde et al. 2015, Biological Journal of the Linnean Society 115, 48-57
3	Chorthippus montanus	Orthoptera	Acrididae	HERBIVORE	.	21.759	3.666	.	27.207	2.149	.	21.759	3.666	.	27.207	2.149	0.250	0.250	temp	Rohde et al. 2015, Biological Journal of the Linnean Society 115, 48-57
3	Chorthippus montanus	Orthoptera	Acrididae	HERBIVORE	.	11.992	1.053	.	14.996	1.011	.	11.992	1.053	.	14.996	1.011	0.251	0.251	temp	Rohde et al. 2015, Biological Journal of the Linnean Society 115, 48-57
4	Trichogrammatoidea lutea	Hymenoptera	Trichogrammatidae	PARASITOID	513	20.640	0.030	587	20.690	0.030	.	.	.	.	.	.	.	0.002	temp	Mawela et al. 2013, Biological Control 64, 211-216
4	Trichogrammatoidea lutea	Hymenoptera	Trichogrammatidae	PARASITOID	272	12.660	0.040	144	12.380	0.050	.	.	.	.	.	.	.	-0.023	temp	Mawela et al. 2013, Biological Control 64, 211-216
4	Trichogrammatoidea lutea	Hymenoptera	Trichogrammatidae	PARASITOID	835	9.390	0.020	942	9.350	0.020	.	.	.	.	.	.	.	-0.004	temp	Mawela et al. 2013, Biological Control 64, 211-216
4	Trichogrammatoidea lutea	Hymenoptera	Trichogrammatidae	PARASITOID	1035	7.430	0.020	1258	7.500	0.010	.	.	.	.	.	.	.	0.009	temp	Mawela et al. 2013, Biological Control 64, 211-216
4	Trichogrammatoidea lutea	Hymenoptera	Trichogrammatidae	PARASITOID	295	6.320	0.030	229	6.390	0.030	.	.	.	.	.	.	.	0.011	temp	Mawela et al. 2013, Biological Control 64, 211-216
5	Trichogrammatoidea lutea	Hymenoptera	Trichogrammatidae	PARASITOID	16	14.550	0.270	65	14.670	0.000	.	.	.	.	.	.	.	0.008	temp	Mawela et al. 2013, Biological Control 64, 211-216
5	Trichogrammatoidea lutea	Hymenoptera	Trichogrammatidae	PARASITOID	101	11.380	0.100	190	11.260	0.080	.	.	.	.	.	.	.	-0.011	temp	Mawela et al. 2013, Biological Control 64, 211-216
5	Trichogrammatoidea lutea	Hymenoptera	Trichogrammatidae	PARASITOID	113	9.280	0.090	186	9.030	0.070	.	.	.	.	.	.	.	-0.028	temp	Mawela et al. 2013, Biological Control 64, 211-216
5	Trichogrammatoidea lutea	Hymenoptera	Trichogrammatidae	PARASITOID	222	7.530	0.040	338	7.650	0.030	.	.	.	.	.	.	.	0.016	temp	Mawela et al. 2013, Biological Control 64, 211-216
6	Trichogrammatoidea lutea	Hymenoptera	Trichogrammatidae	PARASITOID	36	23.180	0.100	87	23.160	0.080	.	.	.	.	.	.	.	-0.001	temp	Mawela et al. 2013, Biological Control 64, 211-216
6	Trichogrammatoidea lutea	Hymenoptera	Trichogrammatidae	PARASITOID	117	14.640	0.100	88	14.400	0.090	.	.	.	.	.	.	.	-0.017	temp	Mawela et al. 2013, Biological Control 64, 211-216
6	Trichogrammatoidea lutea	Hymenoptera	Trichogrammatidae	PARASITOID	138	10.880	0.070	83	10.870	0.080	.	.	.	.	.	.	.	-0.001	temp	Mawela et al. 2013, Biological Control 64, 211-216
6	Trichogrammatoidea lutea	Hymenoptera	Trichogrammatidae	PARASITOID	97	8.590	0.070	277	8.280	0.050	.	.	.	.	.	.	.	-0.037	temp	Mawela et al. 2013, Biological Control 64, 211-216
6	Trichogrammatoidea lutea	Hymenoptera	Trichogrammatidae	PARASITOID	108	7.010	0.040	325	6.880	0.030	.	.	.	.	.	.	.	-0.019	temp	Mawela et al. 2013, Biological Control 64, 211-216
7	Phthorimaea operculella	Lepidoptera	Gelechiidae	HERBIVORE	25	75.700	0.850	25	75.400	1.000	25	37.200	0.570	25	36.900	0.990	-0.008	-0.004	temp	Golizadeh & Zalucki 2012, Insect Science 19, 609-620
7	Phthorimaea operculella	Lepidoptera	Gelechiidae	HERBIVORE	25	41.100	0.600	25	42.300	0.490	25	21.600	0.380	25	21.800	0.340	0.009	0.029	temp	Golizadeh & Zalucki 2012, Insect Science 19, 609-620
7	Phthorimaea operculella	Lepidoptera	Gelechiidae	HERBIVORE	25	27.800	0.240	25	27.900	0.300	25	15.300	0.240	25	15.700	0.250	0.026	0.004	temp	Golizadeh & Zalucki 2012, Insect Science 19, 609-620
7	Phthorimaea operculella	Lepidoptera	Gelechiidae	HERBIVORE	25	19.900	0.260	25	19.700	0.260	25	11.700	0.200	25	11.900	0.240	0.017	-0.010	temp	Golizadeh & Zalucki 2012, Insect Science 19, 609-620
7	Phthorimaea operculella	Lepidoptera	Gelechiidae	HERBIVORE	25	17.000	0.220	25	17.000	0.160	25	8.800	0.220	25	8.900	0.160	0.011	0.000	temp	Golizadeh & Zalucki 2012, Insect Science 19, 609-620
7	Phthorimaea operculella	Lepidoptera	Gelechiidae	HERBIVORE	25	19.800	0.160	25	19.600	0.210	25	10.300	0.140	25	10.400	0.160	0.010	-0.010	temp	Golizadeh & Zalucki 2012, Insect Science 19, 609-620
8	Chaetophthalmus dorsalis	Diptera	Tachinidae	PARASITOID	30	26.800	0.240	33	29.400	0.290	30	11.800	0.230	33	12.700	0.260	0.076	0.097	temp	Walker 2011, Australian Journal of Entomology 50, 309-318
8	Chaetophthalmus dorsalis	Diptera	Tachinidae	PARASITOID	16	21.000	0.180	20	23.300	0.290	16	8.700	0.120	20	9.700	0.240	0.115	0.110	temp	Walker 2011, Australian Journal of Entomology 50, 309-318
8	Chaetophthalmus dorsalis	Diptera	Tachinidae	PARASITOID	26	18.700	0.160	37	20.300	0.130	26	8.100	0.160	37	8.700	0.170	0.074	0.086	temp	Walker 2011, Australian Journal of Entomology 50, 309-318
8	Chaetophthalmus dorsalis	Diptera	Tachinidae	PARASITOID	26	16.300	0.130	10	18.000	0.510	26	7.000	0.100	10	7.300	0.150	0.043	0.104	temp	Walker 2011, Australian Journal of Entomology 50, 309-318
8	Chaetophthalmus dorsalis	Diptera	Tachinidae	PARASITOID	21	16.100	0.130	10	16.900	0.300	21	6.700	0.140	10	7.200	0.250	0.075	0.050	temp	Walker 2011, Australian Journal of Entomology 50, 309-318
9	Hermetia illucens	Diptera	Stratiomyidae	SAPROPHAGE	.	37.400	0.845	.	37.900	0.806	.	19.500	0.300	.	20.100	0.320	0.031	0.013	temp	Tomberlin et al. 2009, Environmental Entomology 38, 930-934
9	Hermetia illucens	Diptera	Stratiomyidae	SAPROPHAGE	.	33.100	0.817	.	34.000	0.766	.	17.700	0.520	.	18.500	0.500	0.045	0.027	temp	Tomberlin et al. 2009, Environmental Entomology 38, 930-934
10	Leptinotarsa decemlineata	Coleoptera	Chrysomelidae	HERBIVORE	6	63.330	2.765	9	59.110	1.822	.	.	.	.	.	.	.	-0.071	temp	Lyytinen et al. 2008, Entomologia Experimentalis et Applicata 127, 157-167
10	Leptinotarsa decemlineata	Coleoptera	Chrysomelidae	HERBIVORE	19	21.000	0.324	22	20.590	0.284	.	.	.	.	.	.	.	-0.020	temp	Lyytinen et al. 2008, Entomologia Experimentalis et Applicata 127, 157-167
11	Leptinotarsa decemlineata	Coleoptera	Chrysomelidae	HERBIVORE	13	61.920	2.466	22	64.050	1.157	.	.	.	.	.	.	.	0.034	temp	Lyytinen et al. 2008, Entomologia Experimentalis et Applicata 127, 157-167
11	Leptinotarsa decemlineata	Coleoptera	Chrysomelidae	HERBIVORE	29	20.790	0.188	20	20.300	0.128	.	.	.	.	.	.	.	-0.024	temp	Lyytinen et al. 2008, Entomologia Experimentalis et Applicata 127, 157-167
12	Leptinotarsa decemlineata	Coleoptera	Chrysomelidae	HERBIVORE	9	62.110	1.467	17	60.940	1.578	.	.	.	.	.	.	.	-0.019	temp	Lyytinen et al. 2008, Entomologia Experimentalis et Applicata 127, 157-167
12	Leptinotarsa decemlineata	Coleoptera	Chrysomelidae	HERBIVORE	27	20.960	0.247	23	20.390	0.163	.	.	.	.	.	.	.	-0.028	temp	Lyytinen et al. 2008, Entomologia Experimentalis et Applicata 127, 157-167
13	Aphidius colemani	Hymenoptera	Braconidae	PARASITOID	.	51.800	7.010	.	52.200	6.740	.	.	.	.	.	.	.	0.008	temp	Zamani et al. 2007, Environmental Entomology 36, 263-271
13	Aphidius colemani	Hymenoptera	Braconidae	PARASITOID	.	20.800	2.450	.	21.200	2.170	.	.	.	.	.	.	.	0.019	temp	Zamani et al. 2007, Environmental Entomology 36, 263-271
13	Aphidius colemani	Hymenoptera	Braconidae	PARASITOID	.	13.600	1.920	.	13.900	1.780	.	.	.	.	.	.	.	0.022	temp	Zamani et al. 2007, Environmental Entomology 36, 263-271
13	Aphidius colemani	Hymenoptera	Braconidae	PARASITOID	.	9.900	1.430	.	10.300	1.620	.	.	.	.	.	.	.	0.040	temp	Zamani et al. 2007, Environmental Entomology 36, 263-271
13	Aphidius colemani	Hymenoptera	Braconidae	PARASITOID	.	11.100	1.590	.	11.300	1.430	.	.	.	.	.	.	.	0.018	temp	Zamani et al. 2007, Environmental Entomology 36, 263-271
14	Aphidius colemani	Hymenoptera	Braconidae	PARASITOID	.	47.600	3.580	.	50.700	4.420	.	.	.	.	.	.	.	0.065	temp	Zamani et al. 2007, Environmental Entomology 36, 263-271
14	Aphidius colemani	Hymenoptera	Braconidae	PARASITOID	.	23.500	3.130	.	24.100	3.050	.	.	.	.	.	.	.	0.026	temp	Zamani et al. 2007, Environmental Entomology 36, 263-271
14	Aphidius colemani	Hymenoptera	Braconidae	PARASITOID	.	12.700	1.460	.	14.300	1.470	.	.	.	.	.	.	.	0.126	temp	Zamani et al. 2007, Environmental Entomology 36, 263-271
14	Aphidius colemani	Hymenoptera	Braconidae	PARASITOID	.	9.700	1.530	.	10.000	1.690	.	.	.	.	.	.	.	0.031	temp	Zamani et al. 2007, Environmental Entomology 36, 263-271
14	Aphidius colemani	Hymenoptera	Braconidae	PARASITOID	.	12.300	2.770	.	11.600	2.490	.	.	.	.	.	.	.	-0.060	temp	Zamani et al. 2007, Environmental Entomology 36, 263-271
15	Aphidius matricariae	Hymenoptera	Braconidae	PARASITOID	.	57.300	5.410	.	58.100	6.540	.	.	.	.	.	.	.	0.014	temp	Zamani et al. 2007, Environmental Entomology 36, 263-271
15	Aphidius matricariae	Hymenoptera	Braconidae	PARASITOID	.	26.300	4.770	.	26.400	4.230	.	.	.	.	.	.	.	0.004	temp	Zamani et al. 2007, Environmental Entomology 36, 263-271
15	Aphidius matricariae	Hymenoptera	Braconidae	PARASITOID	.	13.400	1.670	.	13.700	1.310	.	.	.	.	.	.	.	0.022	temp	Zamani et al. 2007, Environmental Entomology 36, 263-271
15	Aphidius matricariae	Hymenoptera	Braconidae	PARASITOID	.	11.800	0.990	.	12.100	1.450	.	.	.	.	.	.	.	0.025	temp	Zamani et al. 2007, Environmental Entomology 36, 263-271
15	Aphidius matricariae	Hymenoptera	Braconidae	PARASITOID	.	11.900	1.090	.	12.300	1.970	.	.	.	.	.	.	.	0.034	temp	Zamani et al. 2007, Environmental Entomology 36, 263-271
16	Aphidius matricariae	Hymenoptera	Braconidae	PARASITOID	.	53.400	3.410	.	55.600	3.820	.	.	.	.	.	.	.	0.041	temp	Zamani et al. 2007, Environmental Entomology 36, 263-271
16	Aphidius matricariae	Hymenoptera	Braconidae	PARASITOID	.	27.900	2.070	.	27.600	3.350	.	.	.	.	.	.	.	-0.011	temp	Zamani et al. 2007, Environmental Entomology 36, 263-271
16	Aphidius matricariae	Hymenoptera	Braconidae	PARASITOID	.	14.700	2.370	.	14.900	2.380	.	.	.	.	.	.	.	0.014	temp	Zamani et al. 2007, Environmental Entomology 36, 263-271
16	Aphidius matricariae	Hymenoptera	Braconidae	PARASITOID	.	11.500	2.070	.	11.600	1.480	.	.	.	.	.	.	.	0.009	temp	Zamani et al. 2007, Environmental Entomology 36, 263-271
16	Aphidius matricariae	Hymenoptera	Braconidae	PARASITOID	.	12.300	2.550	.	12.600	2.530	.	.	.	.	.	.	.	0.024	temp	Zamani et al. 2007, Environmental Entomology 36, 263-271
17	Epiphyas postvittana	Lepidoptera	Tortricidae	HERBIVORE	25	40.200	1.315	20	45.000	1.315	39	32.700	1.300	26	37.700	1.300	0.153	0.119	temp	Mo et al. 2006, Journal of Economic Entomology 99, 1321-1326
17	Epiphyas postvittana	Lepidoptera	Tortricidae	HERBIVORE	26	61.300	1.237	24	64.600	1.414	50	48.900	1.200	40	52.700	1.400	0.078	0.054	temp	Mo et al. 2006, Journal of Economic Entomology 99, 1321-1326
18	Epiphyas postvittana	Lepidoptera	Tortricidae	HERBIVORE	52	41.600	0.608	22	44.600	1.105	115	33.800	0.600	65	37.400	1.100	0.107	0.072	temp	Mo et al. 2006, Journal of Economic Entomology 99, 1321-1326
18	Epiphyas postvittana	Lepidoptera	Tortricidae	HERBIVORE	89	50.400	0.608	81	53.900	0.608	98	37.600	0.600	93	42.100	0.600	0.120	0.069	temp	Mo et al. 2006, Journal of Economic Entomology 99, 1321-1326
19	Epiphyas postvittana	Lepidoptera	Tortricidae	HERBIVORE	47	39.400	1.105	45	41.400	1.105	65	31.800	1.100	57	34.000	1.100	0.069	0.051	temp	Mo et al. 2006, Journal of Economic Entomology 99, 1321-1326
19	Epiphyas postvittana	Lepidoptera	Tortricidae	HERBIVORE	41	53.300	1.105	28	58.300	1.204	53	40.300	1.100	33	46.200	1.200	0.146	0.094	temp	Mo et al. 2006, Journal of Economic Entomology 99, 1321-1326
20	Dicyphus hesperus	Hemiptera	Miridae	PREDATOR	23	51.000	0.820	24	48.300	0.850	23	51.000	0.820	24	48.300	0.850	-0.056	-0.056	temp	Gillespie et al. 2004, Canadian Entomologist 136, 675-683
20	Dicyphus hesperus	Hemiptera	Miridae	PREDATOR	17	29.000	0.580	27	29.400	0.290	17	29.000	0.580	27	29.400	0.290	0.014	0.014	temp	Gillespie et al. 2004, Canadian Entomologist 136, 675-683
20	Dicyphus hesperus	Hemiptera	Miridae	PREDATOR	26	21.500	0.300	21	20.300	0.330	26	21.500	0.300	21	20.300	0.330	-0.059	-0.059	temp	Gillespie et al. 2004, Canadian Entomologist 136, 675-683
20	Dicyphus hesperus	Hemiptera	Miridae	PREDATOR	18	16.300	0.340	24	16.200	0.210	18	16.300	0.340	24	16.200	0.210	-0.006	-0.006	temp	Gillespie et al. 2004, Canadian Entomologist 136, 675-683
20	Dicyphus hesperus	Hemiptera	Miridae	PREDATOR	15	14.900	0.450	16	13.300	0.420	15	14.900	0.450	16	13.300	0.420	-0.120	-0.120	temp	Gillespie et al. 2004, Canadian Entomologist 136, 675-683
21	Dicyphus hesperus	Hemiptera	Miridae	PREDATOR	25	49.500	0.690	23	47.700	0.520	25	49.500	0.690	23	47.700	0.520	-0.038	-0.038	temp	Gillespie et al. 2004, Canadian Entomologist 136, 675-683
21	Dicyphus hesperus	Hemiptera	Miridae	PREDATOR	18	27.800	0.430	29	27.600	0.320	18	27.800	0.430	29	27.600	0.320	-0.007	-0.007	temp	Gillespie et al. 2004, Canadian Entomologist 136, 675-683
21	Dicyphus hesperus	Hemiptera	Miridae	PREDATOR	24	19.800	0.170	23	20.100	0.250	24	19.800	0.170	23	20.100	0.250	0.015	0.015	temp	Gillespie et al. 2004, Canadian Entomologist 136, 675-683
21	Dicyphus hesperus	Hemiptera	Miridae	PREDATOR	23	15.300	0.100	26	15.900	0.170	23	15.300	0.100	26	15.900	0.170	0.039	0.039	temp	Gillespie et al. 2004, Canadian Entomologist 136, 675-683
21	Dicyphus hesperus	Hemiptera	Miridae	PREDATOR	7	14.000	0.380	10	15.700	0.470	7	14.000	0.380	10	15.700	0.470	0.121	0.121	temp	Gillespie et al. 2004, Canadian Entomologist 136, 675-683
22	Bicyclus anynana	Lepidoptera	Nymphalidae	HERBIVORE	40	55.300	0.741	65	60.100	0.706	40	40.300	0.727	65	45.700	0.695	0.134	0.087	temp	Fischer et al. 2003, Ecology 84, 3138-3147
22	Bicyclus anynana	Lepidoptera	Nymphalidae	HERBIVORE	65	26.100	0.211	60	28.000	0.298	65	19.600	0.186	60	21.800	0.284	0.112	0.073	temp	Fischer et al. 2003, Ecology 84, 3138-3147
23	Bicyclus anynana	Lepidoptera	Nymphalidae	HERBIVORE	41	59.400	0.942	31	63.200	1.299	41	44.500	0.937	31	48.600	1.293	0.092	0.064	temp	Fischer et al. 2003, Ecology 84, 3138-3147
23	Bicyclus anynana	Lepidoptera	Nymphalidae	HERBIVORE	57	26.100	0.239	54	27.900	0.301	57	19.800	0.225	54	21.600	0.286	0.091	0.069	temp	Fischer et al. 2003, Ecology 84, 3138-3147
24	Diglyphus isaea	Hymenoptera	Eulophidae	PARASITOID	14	26.900	0.134	16	26.700	0.125	14	13.600	0.107	16	13.600	0.075	0.000	-0.007	temp	Bazzocchi et al. 2003, Biological Control 26, 74-82
24	Diglyphus isaea	Hymenoptera	Eulophidae	PARASITOID	18	14.400	0.071	23	15.200	0.042	18	7.300	0.047	23	7.700	0.021	0.055	0.056	temp	Bazzocchi et al. 2003, Biological Control 26, 74-82
24	Diglyphus isaea	Hymenoptera	Eulophidae	PARASITOID	18	10.100	0.047	30	10.500	0.018	18	5.200	0.047	30	5.400	0.018	0.038	0.040	temp	Bazzocchi et al. 2003, Biological Control 26, 74-82
24	Diglyphus isaea	Hymenoptera	Eulophidae	PARASITOID	37	7.400	0.016	24	7.700	0.020	37	3.800	0.016	24	4.000	0.020	0.053	0.041	temp	Bazzocchi et al. 2003, Biological Control 26, 74-82
25	Diglyphus isaea	Hymenoptera	Eulophidae	PARASITOID	15	28.400	0.129	20	28.500	0.089	15	15.700	0.077	20	15.600	0.067	-0.006	0.004	temp	Bazzocchi et al. 2003, Biological Control 26, 74-82
25	Diglyphus isaea	Hymenoptera	Eulophidae	PARASITOID	23	14.200	0.042	20	15.500	0.045	23	7.600	0.021	20	8.300	0.045	0.092	0.092	temp	Bazzocchi et al. 2003, Biological Control 26, 74-82
25	Diglyphus isaea	Hymenoptera	Eulophidae	PARASITOID	15	10.100	0.052	24	10.900	0.020	15	5.500	0.026	24	5.900	0.020	0.073	0.079	temp	Bazzocchi et al. 2003, Biological Control 26, 74-82
25	Diglyphus isaea	Hymenoptera	Eulophidae	PARASITOID	28	7.700	0.019	20	7.900	0.045	28	4.200	0.019	20	4.200	0.022	0.000	0.026	temp	Bazzocchi et al. 2003, Biological Control 26, 74-82
26	Muscidifurax raptorellus	Hymenoptera	Pteromalidae	PARASITOID	100	66.400	0.900	367	72.100	3.100	.	.	.	.	.	.	.	0.086	temp	Lysyk 2001, Environmental Entomology 30, 982-992
26	Muscidifurax raptorellus	Hymenoptera	Pteromalidae	PARASITOID	122	27.100	0.200	1221	28.700	0.600	.	.	.	.	.	.	.	0.059	temp	Lysyk 2001, Environmental Entomology 30, 982-992
26	Muscidifurax raptorellus	Hymenoptera	Pteromalidae	PARASITOID	74	15.400	0.200	1186	15.800	0.300	.	.	.	.	.	.	.	0.026	temp	Lysyk 2001, Environmental Entomology 30, 982-992
26	Muscidifurax raptorellus	Hymenoptera	Pteromalidae	PARASITOID	52	12.200	0.100	955	12.700	0.200	.	.	.	.	.	.	.	0.041	temp	Lysyk 2001, Environmental Entomology 30, 982-992
26	Muscidifurax raptorellus	Hymenoptera	Pteromalidae	PARASITOID	66	12.900	0.300	640	14.000	0.500	.	.	.	.	.	.	.	0.085	temp	Lysyk 2001, Environmental Entomology 30, 982-992
27	Lycaena tityrus	Lepidoptera	Lycaenidae	HERBIVORE	44	36.700	0.332	40	39.100	0.285	44	24.400	6.030	40	26.700	0.379	0.094	0.065	temp	Fischer & Fiedler 2000, Oikos 90, 372-380
27	Lycaena tityrus	Lepidoptera	Lycaenidae	HERBIVORE	59	25.200	0.273	33	28.300	0.418	59	17.400	4.296	33	20.100	0.418	0.155	0.123	temp	Fischer & Fiedler 2000, Oikos 90, 372-380
27	Lycaena tityrus	Lepidoptera	Lycaenidae	HERBIVORE	36	23.200	0.217	48	25.500	0.274	36	16.300	8.000	48	18.400	0.274	0.129	0.099	temp	Fischer & Fiedler 2000, Oikos 90, 372-380
28	Omocestus viridulus	Orthoptera	Acrididae	HERBIVORE	18	54.900	5.459	19	54.100	1.327	18	54.900	5.459	19	54.100	1.327	-0.015	-0.015	temp	Willott & Hassall 1998, Functional Ecology 12, 232-241
28	Omocestus viridulus	Orthoptera	Acrididae	HERBIVORE	20	26.400	0.434	12	27.300	0.357	20	26.400	0.434	12	27.300	0.357	0.034	0.034	temp	Willott & Hassall 1998, Functional Ecology 12, 232-241
28	Omocestus viridulus	Orthoptera	Acrididae	HERBIVORE	17	18.400	0.306	21	20.200	0.306	17	18.400	0.306	21	20.200	0.306	0.098	0.098	temp	Willott & Hassall 1998, Functional Ecology 12, 232-241
29	Scathophaga stercoraria	Diptera	Scatophagidae	SAPROPHAGE	.	79.510	0.630	.	78.560	0.680	.	.	.	.	.	.	.	-0.012	temp	Blanckenhorn 1997, Oecologia 111, 318-324
29	Scathophaga stercoraria	Diptera	Scatophagidae	SAPROPHAGE	.	36.420	0.270	.	33.120	0.260	.	.	.	.	.	.	.	-0.100	temp	Blanckenhorn 1997, Oecologia 111, 318-324
29	Scathophaga stercoraria	Diptera	Scatophagidae	SAPROPHAGE	.	23.220	0.120	.	21.400	0.100	.	.	.	.	.	.	.	-0.085	temp	Blanckenhorn 1997, Oecologia 111, 318-324
29	Scathophaga stercoraria	Diptera	Scatophagidae	SAPROPHAGE	.	21.200	0.150	.	19.860	0.150	.	.	.	.	.	.	.	-0.067	temp	Blanckenhorn 1997, Oecologia 111, 318-324
30	Scathophaga stercoraria	Diptera	Scatophagidae	SAPROPHAGE	.	29.670	0.160	.	28.530	0.150	.	.	.	.	.	.	.	-0.040	temp	Blanckenhorn 1997, Oecologia 111, 318-324
30	Scathophaga stercoraria	Diptera	Scatophagidae	SAPROPHAGE	.	32.400	0.540	.	30.030	0.510	.	.	.	.	.	.	.	-0.079	temp	Blanckenhorn 1997, Oecologia 111, 318-324
30	Scathophaga stercoraria	Diptera	Scatophagidae	SAPROPHAGE	.	41.090	0.400	.	38.290	0.460	.	.	.	.	.	.	.	-0.073	temp	Blanckenhorn 1997, Oecologia 111, 318-324
30	Scathophaga stercoraria	Diptera	Scatophagidae	SAPROPHAGE	.	41.370	0.500	.	37.180	0.420	.	.	.	.	.	.	.	-0.113	temp	Blanckenhorn 1997, Oecologia 111, 318-324
30	Scathophaga stercoraria	Diptera	Scatophagidae	SAPROPHAGE	.	46.230	0.790	.	41.950	0.820	.	.	.	.	.	.	.	-0.102	temp	Blanckenhorn 1997, Oecologia 111, 318-324
30	Scathophaga stercoraria	Diptera	Scatophagidae	SAPROPHAGE	.	53.670	0.880	.	51.000	0.290	.	.	.	.	.	.	.	-0.052	temp	Blanckenhorn 1997, Oecologia 111, 318-324
30	Scathophaga stercoraria	Diptera	Scatophagidae	SAPROPHAGE	.	60.170	0.170	.	54.560	0.560	.	.	.	.	.	.	.	-0.103	temp	Blanckenhorn 1997, Oecologia 111, 318-324
31	Crocidosema plebejana	Lepidoptera	Tortricidae	HERBIVORE	.	127.000	1.000	.	128.800	0.900	.	.	.	.	.	.	.	0.014	temp	Hamilton & Zalucki 1991, Australian Journal of Zoology 39, 191-200
31	Crocidosema plebejana	Lepidoptera	Tortricidae	HERBIVORE	.	73.900	1.500	.	77.400	1.400	.	.	.	.	.	.	.	0.047	temp	Hamilton & Zalucki 1991, Australian Journal of Zoology 39, 191-200
31	Crocidosema plebejana	Lepidoptera	Tortricidae	HERBIVORE	.	50.500	1.200	.	52.200	1.100	.	.	.	.	.	.	.	0.034	temp	Hamilton & Zalucki 1991, Australian Journal of Zoology 39, 191-200
31	Crocidosema plebejana	Lepidoptera	Tortricidae	HERBIVORE	.	36.100	0.100	.	38.000	0.100	.	.	.	.	.	.	.	0.053	temp	Hamilton & Zalucki 1991, Australian Journal of Zoology 39, 191-200
31	Crocidosema plebejana	Lepidoptera	Tortricidae	HERBIVORE	.	26.900	0.200	.	28.200	0.100	.	.	.	.	.	.	.	0.048	temp	Hamilton & Zalucki 1991, Australian Journal of Zoology 39, 191-200
31	Crocidosema plebejana	Lepidoptera	Tortricidae	HERBIVORE	.	21.800	0.200	.	23.000	0.200	.	.	.	.	.	.	.	0.055	temp	Hamilton & Zalucki 1991, Australian Journal of Zoology 39, 191-200
31	Crocidosema plebejana	Lepidoptera	Tortricidae	HERBIVORE	.	18.800	0.100	.	19.500	0.100	.	.	.	.	.	.	.	0.037	temp	Hamilton & Zalucki 1991, Australian Journal of Zoology 39, 191-200
31	Crocidosema plebejana	Lepidoptera	Tortricidae	HERBIVORE	.	17.500	0.100	.	18.100	0.100	.	.	.	.	.	.	.	0.034	temp	Hamilton & Zalucki 1991, Australian Journal of Zoology 39, 191-200
32	Spodoptera frugiperda	Lepidoptera	Noctuidae	HERBIVORE	25	36.200	.	25	34.100	.	25	21.400	.	25	21.400	.	0.000	-0.062	temp	Combs & Valerio 1980, Environmental Entomology 9, 393-396
32	Spodoptera frugiperda	Lepidoptera	Noctuidae	HERBIVORE	25	25.600	.	25	24.800	.	25	15.600	.	25	15.900	.	0.019	-0.032	temp	Combs & Valerio 1980, Environmental Entomology 9, 393-396
32	Spodoptera frugiperda	Lepidoptera	Noctuidae	HERBIVORE	25	16.900	.	25	16.300	.	25	9.900	.	25	9.900	.	0.000	-0.037	temp	Combs & Valerio 1980, Environmental Entomology 9, 393-396
33	Spodoptera frugiperda	Lepidoptera	Noctuidae	HERBIVORE	25	38.600	.	25	36.700	.	25	24.700	.	25	23.800	.	-0.038	-0.052	temp	Combs & Valerio 1980, Environmental Entomology 9, 393-396
33	Spodoptera frugiperda	Lepidoptera	Noctuidae	HERBIVORE	25	27.400	.	25	25.300	.	25	17.300	.	25	16.600	.	-0.042	-0.083	temp	Combs & Valerio 1980, Environmental Entomology 9, 393-396
33	Spodoptera frugiperda	Lepidoptera	Noctuidae	HERBIVORE	25	17.300	.	25	16.000	.	25	10.300	.	25	10.000	.	-0.030	-0.081	temp	Combs & Valerio 1980, Environmental Entomology 9, 393-396
34	Spodoptera frugiperda	Lepidoptera	Noctuidae	HERBIVORE	25	37.200	.	25	35.900	.	25	22.400	.	25	22.800	.	0.018	-0.036	temp	Combs & Valerio 1980, Environmental Entomology 9, 393-396
34	Spodoptera frugiperda	Lepidoptera	Noctuidae	HERBIVORE	25	25.700	.	25	24.800	.	25	15.700	.	25	15.900	.	0.013	-0.036	temp	Combs & Valerio 1980, Environmental Entomology 9, 393-396
34	Spodoptera frugiperda	Lepidoptera	Noctuidae	HERBIVORE	25	17.000	.	25	16.600	.	25	10.000	.	25	10.100	.	0.010	-0.024	temp	Combs & Valerio 1980, Environmental Entomology 9, 393-396
35	Spodoptera frugiperda	Lepidoptera	Noctuidae	HERBIVORE	25	38.700	.	25	36.100	.	25	24.800	.	25	23.600	.	-0.051	-0.072	temp	Combs & Valerio 1980, Environmental Entomology 9, 393-396
35	Spodoptera frugiperda	Lepidoptera	Noctuidae	HERBIVORE	25	27.700	.	25	26.200	.	25	17.900	.	25	17.400	.	-0.029	-0.057	temp	Combs & Valerio 1980, Environmental Entomology 9, 393-396
35	Spodoptera frugiperda	Lepidoptera	Noctuidae	HERBIVORE	25	17.200	.	25	16.300	.	25	10.400	.	25	10.100	.	-0.030	-0.055	temp	Combs & Valerio 1980, Environmental Entomology 9, 393-396
36	Piezodorus guildinii	Hemiptera	Pentatomidae	HERBIVORE	.	42.200	1.200	.	41.900	0.900	.	42.200	1.200	.	41.900	0.900	-0.007	-0.007	temp	Zerbino et al. 2013, Florida Entomologist 96, 572-582
36	Piezodorus guildinii	Hemiptera	Pentatomidae	HERBIVORE	.	25.100	0.400	.	24.500	0.500	.	25.100	0.400	.	24.500	0.500	-0.024	-0.024	temp	Zerbino et al. 2013, Florida Entomologist 96, 572-582
37	Orius thripoborus	Hemiptera	Anthocoridae	PREDATOR	.	45.900	0.300	.	44.700	0.600	.	33.800	0.300	.	32.600	0.600	-0.037	-0.027	temp	Bonte et al. 2012, Environmental Entomology 41, 989-996
37	Orius thripoborus	Hemiptera	Anthocoridae	PREDATOR	.	34.400	0.200	.	33.800	0.200	.	26.200	0.200	.	25.500	0.200	-0.027	-0.018	temp	Bonte et al. 2012, Environmental Entomology 41, 989-996
37	Orius thripoborus	Hemiptera	Anthocoridae	PREDATOR	.	21.100	0.100	.	20.700	0.100	.	15.200	0.090	.	14.800	0.090	-0.027	-0.019	temp	Bonte et al. 2012, Environmental Entomology 41, 989-996
37	Orius thripoborus	Hemiptera	Anthocoridae	PREDATOR	.	17.400	0.500	.	17.000	0.400	.	13.000	0.400	.	12.600	0.300	-0.032	-0.024	temp	Bonte et al. 2012, Environmental Entomology 41, 989-996
37	Orius thripoborus	Hemiptera	Anthocoridae	PREDATOR	.	13.600	0.200	.	13.300	0.100	.	10.200	0.200	.	9.900	0.100	-0.030	-0.023	temp	Bonte et al. 2012, Environmental Entomology 41, 989-996
37	Orius thripoborus	Hemiptera	Anthocoridae	PREDATOR	.	14.800	0.200	.	14.800	0.400	.	11.400	0.600	.	11.500	0.400	0.009	0.000	temp	Bonte et al. 2012, Environmental Entomology 41, 989-996
38	Orius naivashae	Hemiptera	Anthocoridae	PREDATOR	.	58.800	1.700	.	58.400	0.800	.	44.000	1.900	.	45.000	0.700	0.023	-0.007	temp	Bonte et al. 2012, Environmental Entomology 41, 989-996
38	Orius naivashae	Hemiptera	Anthocoridae	PREDATOR	.	37.600	0.400	.	38.400	0.400	.	28.600	0.300	.	28.700	0.400	0.003	0.021	temp	Bonte et al. 2012, Environmental Entomology 41, 989-996
38	Orius naivashae	Hemiptera	Anthocoridae	PREDATOR	.	22.000	0.300	.	20.900	0.100	.	15.900	0.200	.	14.900	0.100	-0.067	-0.053	temp	Bonte et al. 2012, Environmental Entomology 41, 989-996
38	Orius naivashae	Hemiptera	Anthocoridae	PREDATOR	.	16.200	0.700	.	16.800	0.100	.	11.800	0.500	.	12.100	0.100	0.025	0.037	temp	Bonte et al. 2012, Environmental Entomology 41, 989-996
38	Orius naivashae	Hemiptera	Anthocoridae	PREDATOR	.	12.400	0.400	.	12.600	0.100	.	9.000	0.000	.	9.100	0.070	0.011	0.016	temp	Bonte et al. 2012, Environmental Entomology 41, 989-996
38	Orius naivashae	Hemiptera	Anthocoridae	PREDATOR	.	11.100	0.200	.	11.500	0.200	.	8.200	0.200	.	8.400	0.100	0.024	0.036	temp	Bonte et al. 2012, Environmental Entomology 41, 989-996
38	Orius naivashae	Hemiptera	Anthocoridae	PREDATOR	.	13.100	0.300	.	13.700	0.200	.	9.600	0.300	.	10.200	0.200	0.063	0.046	temp	Bonte et al. 2012, Environmental Entomology 41, 989-996
39	Leptomastix epona	Hymenoptera	Encyrtidae	PARASITOID	21	33.990	1.380	19	36.980	0.790	.	.	.	.	.	.	.	0.088	temp	Karamaouna & Copland 2009, BioControl 54, 65-76
39	Leptomastix epona	Hymenoptera	Encyrtidae	PARASITOID	28	22.150	0.740	23	22.690	0.290	.	.	.	.	.	.	.	0.024	temp	Karamaouna & Copland 2009, BioControl 54, 65-76
39	Leptomastix epona	Hymenoptera	Encyrtidae	PARASITOID	21	17.520	0.590	40	17.780	0.200	.	.	.	.	.	.	.	0.015	temp	Karamaouna & Copland 2009, BioControl 54, 65-76
40	Podisus maculiventris	Hemiptera	Pentatomidae	PREDATOR	16	44.813	0.596	13	45.846	0.595	16	37.751	0.593	13	38.769	0.590	0.027	0.023	temp	Legaspi & Legaspi 2005, Environmental Entomology 34, 990-998
40	Podisus maculiventris	Hemiptera	Pentatomidae	PREDATOR	12	29.499	0.596	13	30.693	0.486	12	24.416	0.522	13	25.693	0.414	0.052	0.040	temp	Legaspi & Legaspi 2005, Environmental Entomology 34, 990-998
40	Podisus maculiventris	Hemiptera	Pentatomidae	PREDATOR	12	20.750	0.454	13	21.923	0.387	12	16.750	0.454	13	17.846	0.379	0.065	0.057	temp	Legaspi & Legaspi 2005, Environmental Entomology 34, 990-998
40	Podisus maculiventris	Hemiptera	Pentatomidae	PREDATOR	13	18.923	0.338	12	19.334	0.402	13	15.615	0.310	12	15.834	0.373	0.014	0.022	temp	Legaspi & Legaspi 2005, Environmental Entomology 34, 990-998
43	Scathophaga stercoraria	Diptera	Scathophagidae	SAPROPHAGE	45	46.400	0.656	46	43.600	0.487	.	.	.	.	.	.	.	-0.064	temp	Blanckenhorn & Henseler 2005, Entomologia Experimentalis et Applicata 116, 159-165
43	Scathophaga stercoraria	Diptera	Scathophagidae	SAPROPHAGE	51	35.800	0.420	53	33.300	0.440	.	.	.	.	.	.	.	-0.075	temp	Blanckenhorn & Henseler 2005, Entomologia Experimentalis et Applicata 116, 159-165
43	Scathophaga stercoraria	Diptera	Scathophagidae	SAPROPHAGE	49	26.800	0.229	49	25.700	0.229	.	.	.	.	.	.	.	-0.043	temp	Blanckenhorn & Henseler 2005, Entomologia Experimentalis et Applicata 116, 159-165
43	Scathophaga stercoraria	Diptera	Scathophagidae	SAPROPHAGE	32	22.600	0.336	32	20.900	0.177	.	.	.	.	.	.	.	-0.081	temp	Blanckenhorn & Henseler 2005, Entomologia Experimentalis et Applicata 116, 159-165
43	Scathophaga stercoraria	Diptera	Scathophagidae	SAPROPHAGE	46	21.200	0.133	45	19.600	0.164	.	.	.	.	.	.	.	-0.082	temp	Blanckenhorn & Henseler 2005, Entomologia Experimentalis et Applicata 116, 159-165
43	Scathophaga stercoraria	Diptera	Scathophagidae	SAPROPHAGE	37	21.000	0.197	33	19.100	0.209	.	.	.	.	.	.	.	-0.099	temp	Blanckenhorn & Henseler 2005, Entomologia Experimentalis et Applicata 116, 159-165
44	Lysiphlebia mirzai	Hymenoptera	Aphidiidae	PARASITOID	137	35.900	0.180	220	35.800	0.130	.	.	.	.	.	.	.	-0.003	temp	Liu & Tsai 2002, Environmental Entomology 31, 418-424
44	Lysiphlebia mirzai	Hymenoptera	Aphidiidae	PARASITOID	190	23.100	0.150	163	23.100	0.120	.	.	.	.	.	.	.	0.000	temp	Liu & Tsai 2002, Environmental Entomology 31, 418-424
44	Lysiphlebia mirzai	Hymenoptera	Aphidiidae	PARASITOID	131	14.400	0.170	53	14.400	0.210	.	.	.	.	.	.	.	0.000	temp	Liu & Tsai 2002, Environmental Entomology 31, 418-424
44	Lysiphlebia mirzai	Hymenoptera	Aphidiidae	PARASITOID	158	9.800	0.070	96	10.200	0.100	.	.	.	.	.	.	.	0.041	temp	Liu & Tsai 2002, Environmental Entomology 31, 418-424
44	Lysiphlebia mirzai	Hymenoptera	Aphidiidae	PARASITOID	21	10.000	0.190	18	10.100	0.310	.	.	.	.	.	.	.	0.010	temp	Liu & Tsai 2002, Environmental Entomology 31, 418-424
45	Pachycrepoideus vindemiae	Hymenoptera	Pteromalidae	PARASITOID	8	221.000	14.100	30	241.000	6.400	.	.	.	.	.	.	.	0.090	temp	Wang et al. 2018, Environmental Entomology 47, 764-772
45	Pachycrepoideus vindemiae	Hymenoptera	Pteromalidae	PARASITOID	29	45.300	0.400	101	47.800	0.300	.	.	.	.	.	.	.	0.055	temp	Wang et al. 2018, Environmental Entomology 47, 764-772
45	Pachycrepoideus vindemiae	Hymenoptera	Pteromalidae	PARASITOID	53	25.600	0.300	236	26.700	0.100	.	.	.	.	.	.	.	0.043	temp	Wang et al. 2018, Environmental Entomology 47, 764-772
45	Pachycrepoideus vindemiae	Hymenoptera	Pteromalidae	PARASITOID	57	20.500	0.200	196	21.300	0.100	.	.	.	.	.	.	.	0.039	temp	Wang et al. 2018, Environmental Entomology 47, 764-772
45	Pachycrepoideus vindemiae	Hymenoptera	Pteromalidae	PARASITOID	23	15.000	0.000	106	15.900	0.100	.	.	.	.	.	.	.	0.060	temp	Wang et al. 2018, Environmental Entomology 47, 764-772
45	Pachycrepoideus vindemiae	Hymenoptera	Pteromalidae	PARASITOID	8	14.400	0.100	21	15.000	0.200	.	.	.	.	.	.	.	0.042	temp	Wang et al. 2018, Environmental Entomology 47, 764-772
45	Pachycrepoideus vindemiae	Hymenoptera	Pteromalidae	PARASITOID	53	14.100	0.100	152	14.700	0.000	.	.	.	.	.	.	.	0.043	temp	Wang et al. 2018, Environmental Entomology 47, 764-772
45	Pachycrepoideus vindemiae	Hymenoptera	Pteromalidae	PARASITOID	8	17.500	0.300	15	18.600	0.400	.	.	.	.	.	.	.	0.063	temp	Wang et al. 2018, Environmental Entomology 47, 764-772
46	Pachycrepoideus vindemiae	Hymenoptera	Pteromalidae	PARASITOID	14	205.600	13.200	87	207.200	6.800	.	.	.	.	.	.	.	0.008	temp	Wang et al. 2018, Environmental Entomology 47, 764-772
46	Pachycrepoideus vindemiae	Hymenoptera	Pteromalidae	PARASITOID	30	41.500	0.400	193	43.800	0.200	.	.	.	.	.	.	.	0.055	temp	Wang et al. 2018, Environmental Entomology 47, 764-772
46	Pachycrepoideus vindemiae	Hymenoptera	Pteromalidae	PARASITOID	25	25.700	0.300	138	27.400	0.000	.	.	.	.	.	.	.	0.066	temp	Wang et al. 2018, Environmental Entomology 47, 764-772
46	Pachycrepoideus vindemiae	Hymenoptera	Pteromalidae	PARASITOID	30	21.700	0.100	135	22.800	0.100	.	.	.	.	.	.	.	0.051	temp	Wang et al. 2018, Environmental Entomology 47, 764-772
46	Pachycrepoideus vindemiae	Hymenoptera	Pteromalidae	PARASITOID	35	15.000	0.000	155	15.100	0.000	.	.	.	.	.	.	.	0.007	temp	Wang et al. 2018, Environmental Entomology 47, 764-772
46	Pachycrepoideus vindemiae	Hymenoptera	Pteromalidae	PARASITOID	13	13.700	0.200	111	14.600	0.100	.	.	.	.	.	.	.	0.066	temp	Wang et al. 2018, Environmental Entomology 47, 764-772
46	Pachycrepoideus vindemiae	Hymenoptera	Pteromalidae	PARASITOID	30	14.300	0.100	150	14.600	0.000	.	.	.	.	.	.	.	0.021	temp	Wang et al. 2018, Environmental Entomology 47, 764-772
48	Merophyas divulsana	Lepidoptera	Tortricidae	HERBIVORE	17	16.100	3.100	12	16.600	2.200	17	16.100	3.100	12	16.600	2.200	0.031	0.031	temp	Allsopp et al. 1983, Journal of Australian Entomological Society 22, 287-291
48	Merophyas divulsana	Lepidoptera	Tortricidae	HERBIVORE	24	12.700	1.400	18	14.300	2.400	24	12.700	1.400	18	14.300	2.400	0.126	0.126	temp	Allsopp et al. 1983, Journal of Australian Entomological Society 22, 287-291
48	Merophyas divulsana	Lepidoptera	Tortricidae	HERBIVORE	20	16.700	2.200	27	16.900	3.100	20	16.700	2.200	27	16.900	3.100	0.012	0.012	temp	Allsopp et al. 1983, Journal of Australian Entomological Society 22, 287-291
48	Merophyas divulsana	Lepidoptera	Tortricidae	HERBIVORE	21	21.300	2.800	24	21.700	1.600	21	21.300	2.800	24	21.700	1.600	0.019	0.019	temp	Allsopp et al. 1983, Journal of Australian Entomological Society 22, 287-291
48	Merophyas divulsana	Lepidoptera	Tortricidae	HERBIVORE	22	27.700	2.100	22	31.000	4.400	22	27.700	2.100	22	31.000	4.400	0.119	0.119	temp	Allsopp et al. 1983, Journal of Australian Entomological Society 22, 287-291
48	Merophyas divulsana	Lepidoptera	Tortricidae	HERBIVORE	15	43.600	4.500	21	44.000	5.600	15	43.600	4.500	21	44.000	5.600	0.009	0.009	temp	Allsopp et al. 1983, Journal of Australian Entomological Society 22, 287-291
48	Merophyas divulsana	Lepidoptera	Tortricidae	HERBIVORE	12	85.200	13.500	12	82.600	14.000	12	85.200	13.500	12	82.600	14.000	-0.031	-0.031	temp	Allsopp et al. 1983, Journal of Australian Entomological Society 22, 287-291
49	Plutella xylostella	Lepidoptera	Plutellidae	HERBIVORE	12	16.600	.	12	17.300	.	12	16.600	.	12	17.300	.	0.042	0.042	temp	Atwal 1955, Australian Journal of Zoology 3, 185-221
49	Plutella xylostella	Lepidoptera	Plutellidae	HERBIVORE	12	8.400	.	12	8.600	.	12	8.400	.	12	8.600	.	0.024	0.024	temp	Atwal 1955, Australian Journal of Zoology 3, 185-221
50	Plutella xylostella	Lepidoptera	Plutellidae	HERBIVORE	12	16.500	.	12	16.800	.	12	16.500	.	12	16.800	.	0.018	0.018	temp	Atwal 1955, Australian Journal of Zoology 3, 185-221
50	Plutella xylostella	Lepidoptera	Plutellidae	HERBIVORE	12	8.400	.	12	8.800	.	12	8.400	.	12	8.800	.	0.048	0.048	temp	Atwal 1955, Australian Journal of Zoology 3, 185-221
51	Plutella xylostella	Lepidoptera	Plutellidae	HERBIVORE	12	21.300	.	12	23.000	.	12	21.300	.	12	23.000	.	0.080	0.080	temp	Atwal 1955, Australian Journal of Zoology 3, 185-221
51	Plutella xylostella	Lepidoptera	Plutellidae	HERBIVORE	12	9.200	.	12	9.600	.	12	9.200	.	12	9.600	.	0.043	0.043	temp	Atwal 1955, Australian Journal of Zoology 3, 185-221
52	Lymantria dispar	Lepidoptera	Lymantriidae	HERBIVORE	.	58.130	.	.	63.200	.	.	58.130	.	.	63.200	.	0.087	0.087	temp	Lindroth et al. 1997, Physiological Entomology 22, 55-64
52	Lymantria dispar	Lepidoptera	Lymantriidae	HERBIVORE	.	43.430	.	.	46.980	.	.	43.430	.	.	46.980	.	0.082	0.082	temp	Lindroth et al. 1997, Physiological Entomology 22, 55-64
52	Lymantria dispar	Lepidoptera	Lymantriidae	HERBIVORE	.	34.150	.	.	38.800	.	.	34.150	.	.	38.800	.	0.136	0.136	temp	Lindroth et al. 1997, Physiological Entomology 22, 55-64
53	Lymantria dispar	Lepidoptera	Lymantriidae	HERBIVORE	.	49.950	.	.	55.150	.	.	49.950	.	.	55.150	.	0.104	0.104	temp	Lindroth et al. 1997, Physiological Entomology 22, 55-64
53	Lymantria dispar	Lepidoptera	Lymantriidae	HERBIVORE	.	35.390	.	.	39.200	.	.	35.390	.	.	39.200	.	0.108	0.108	temp	Lindroth et al. 1997, Physiological Entomology 22, 55-64
53	Lymantria dispar	Lepidoptera	Lymantriidae	HERBIVORE	.	28.460	.	.	32.140	.	.	28.460	.	.	32.140	.	0.129	0.129	temp	Lindroth et al. 1997, Physiological Entomology 22, 55-64
54	Lymantria dispar	Lepidoptera	Lymantriidae	HERBIVORE	.	45.458	2.390	.	55.424	2.186	.	45.458	2.390	.	55.424	2.186	0.219	0.219	temp	Thompson et al. 2017, Physiological Entomology 42, 181-190
54	Lymantria dispar	Lepidoptera	Lymantriidae	HERBIVORE	.	39.661	1.373	.	45.814	2.339	.	39.661	1.373	.	45.814	2.339	0.155	0.155	temp	Thompson et al. 2017, Physiological Entomology 42, 181-190
55	Lymantria dispar	Lepidoptera	Lymantriidae	HERBIVORE	.	40.424	1.373	.	55.475	3.051	.	40.424	1.373	.	55.475	3.051	0.372	0.372	temp	Thompson et al. 2017, Physiological Entomology 42, 181-190
55	Lymantria dispar	Lepidoptera	Lymantriidae	HERBIVORE	.	40.271	1.983	.	41.593	2.339	.	40.271	1.983	.	41.593	2.339	0.033	0.033	temp	Thompson et al. 2017, Physiological Entomology 42, 181-190
56	Lymantria dispar	Lepidoptera	Lymantriidae	HERBIVORE	.	28.678	0.559	.	34.017	0.864	.	28.678	0.559	.	34.017	0.864	0.186	0.186	temp	Thompson et al. 2017, Physiological Entomology 42, 181-190
56	Lymantria dispar	Lepidoptera	Lymantriidae	HERBIVORE	.	25.831	0.254	.	30.305	0.305	.	25.831	0.254	.	30.305	0.305	0.173	0.173	temp	Thompson et al. 2017, Physiological Entomology 42, 181-190
57	Lobesia botrana	Lepidoptera	Tortricidae	HERBIVORE	253	24.600	0.310	174	26.300	0.380	253	24.600	0.310	174	26.300	0.380	0.069	0.069	temp	Iltis et al. 2019, Journal of Insect Physiology 117, 103916
57	Lobesia botrana	Lepidoptera	Tortricidae	HERBIVORE	301	16.900	0.230	213	18.400	0.310	301	16.900	0.230	213	18.400	0.310	0.089	0.089	temp	Iltis et al. 2019, Journal of Insect Physiology 117, 103916
61	Chilo suppressalis	Lepidoptera	Crambidae	HERBIVORE	47	37.783	1.328	89	41.012	1.008	47	37.783	1.328	89	41.012	1.008	0.085	0.085	temp	Huang et al. 2018, Ecology and Evolution 8, 12694-12701
61	Chilo suppressalis	Lepidoptera	Crambidae	HERBIVORE	54	41.086	1.458	88	46.190	1.156	54	41.086	1.458	88	46.190	1.156	0.124	0.124	temp	Huang et al. 2018, Ecology and Evolution 8, 12694-12701
61	Chilo suppressalis	Lepidoptera	Crambidae	HERBIVORE	103	52.292	0.633	61	55.521	0.806	103	52.292	0.633	61	55.521	0.806	0.062	0.062	temp	Huang et al. 2018, Ecology and Evolution 8, 12694-12701
61	Chilo suppressalis	Lepidoptera	Crambidae	HERBIVORE	71	55.462	1.097	33	58.155	2.028	71	55.462	1.097	33	58.155	2.028	0.049	0.049	temp	Huang et al. 2018, Ecology and Evolution 8, 12694-12701
63	Culex pipiens	Diptera	Culicidae	DETRITIVORE	.	7.025	0.050	.	7.632	0.043	.	7.025	0.050	.	7.632	0.043	0.086	0.086	temp	Alcalay et al. 2018, Journal of Zoology 306, 268-278
63	Culex pipiens	Diptera	Culicidae	DETRITIVORE	.	7.458	0.043	.	7.929	0.037	.	7.458	0.043	.	7.929	0.037	0.063	0.063	temp	Alcalay et al. 2018, Journal of Zoology 306, 268-278
64	Culex pipiens	Diptera	Culicidae	DETRITIVORE	.	6.666	0.037	.	7.341	0.031	.	6.666	0.037	.	7.341	0.031	0.101	0.101	temp	Alcalay et al. 2018, Journal of Zoology 306, 268-278
64	Culex pipiens	Diptera	Culicidae	DETRITIVORE	.	7.266	0.031	.	7.935	0.025	.	7.266	0.031	.	7.935	0.025	0.092	0.092	temp	Alcalay et al. 2018, Journal of Zoology 306, 268-278
65	Hyphantria cunea	Lepidoptera	Erebidae	HERBIVORE	.	56.903	0.757	.	58.463	0.780	.	56.903	0.757	.	58.463	0.780	0.027	0.027	temp	Jang et al. 2015, Entomologia Experimentalis et Applicata 154, 120-130
65	Hyphantria cunea	Lepidoptera	Erebidae	HERBIVORE	.	53.262	1.182	.	56.430	0.709	.	53.262	1.182	.	56.430	0.709	0.059	0.059	temp	Jang et al. 2015, Entomologia Experimentalis et Applicata 154, 120-130
65	Hyphantria cunea	Lepidoptera	Erebidae	HERBIVORE	.	50.213	1.064	.	52.837	0.993	.	50.213	1.064	.	52.837	0.993	0.052	0.052	temp	Jang et al. 2015, Entomologia Experimentalis et Applicata 154, 120-130
66	Hyphantria cunea	Lepidoptera	Erebidae	HERBIVORE	.	57.683	1.182	.	59.622	0.757	.	57.683	1.182	.	59.622	0.757	0.034	0.034	temp	Jang et al. 2015, Entomologia Experimentalis et Applicata 154, 120-130
66	Hyphantria cunea	Lepidoptera	Erebidae	HERBIVORE	.	51.939	0.615	.	52.671	0.804	.	51.939	0.615	.	52.671	0.804	0.014	0.014	temp	Jang et al. 2015, Entomologia Experimentalis et Applicata 154, 120-130
66	Hyphantria cunea	Lepidoptera	Erebidae	HERBIVORE	.	51.300	0.757	.	53.262	1.182	.	51.300	0.757	.	53.262	1.182	0.038	0.038	temp	Jang et al. 2015, Entomologia Experimentalis et Applicata 154, 120-130
67	Aedes aegypti	Diptera	Culicidae	DETRITIVORE	.	15.143	0.393	.	17.011	0.491	.	.	.	.	.	.	.	0.123	temp	Farjana et al. 2012, Medical and Veterinary Entomology 26, 210-217
67	Aedes aegypti	Diptera	Culicidae	DETRITIVORE	.	11.687	0.246	.	13.014	0.491	.	.	.	.	.	.	.	0.114	temp	Farjana et al. 2012, Medical and Veterinary Entomology 26, 210-217
67	Aedes aegypti	Diptera	Culicidae	DETRITIVORE	.	7.150	0.246	.	8.231	0.491	.	.	.	.	.	.	.	0.151	temp	Farjana et al. 2012, Medical and Veterinary Entomology 26, 210-217
67	Aedes aegypti	Diptera	Culicidae	DETRITIVORE	.	6.691	0.246	.	7.920	0.442	.	.	.	.	.	.	.	0.184	temp	Farjana et al. 2012, Medical and Veterinary Entomology 26, 210-217
68	Aedes aegypti	Diptera	Culicidae	DETRITIVORE	.	20.107	0.688	.	24.677	0.983	.	.	.	.	.	.	.	0.227	temp	Farjana et al. 2012, Medical and Veterinary Entomology 26, 210-217
68	Aedes aegypti	Diptera	Culicidae	DETRITIVORE	.	14.537	0.590	.	18.125	0.639	.	.	.	.	.	.	.	0.247	temp	Farjana et al. 2012, Medical and Veterinary Entomology 26, 210-217
68	Aedes aegypti	Diptera	Culicidae	DETRITIVORE	.	10.344	0.393	.	12.555	0.491	.	.	.	.	.	.	.	0.214	temp	Farjana et al. 2012, Medical and Veterinary Entomology 26, 210-217
68	Aedes aegypti	Diptera	Culicidae	DETRITIVORE	.	10.278	0.197	.	11.310	0.442	.	.	.	.	.	.	.	0.100	temp	Farjana et al. 2012, Medical and Veterinary Entomology 26, 210-217
69	Aedes albopictus	Diptera	Culicidae	DETRITIVORE	.	15.580	0.247	.	17.012	0.494	.	.	.	.	.	.	.	0.092	temp	Farjana et al. 2012, Medical and Veterinary Entomology 26, 210-217
69	Aedes albopictus	Diptera	Culicidae	DETRITIVORE	.	11.877	0.346	.	13.012	0.543	.	.	.	.	.	.	.	0.096	temp	Farjana et al. 2012, Medical and Veterinary Entomology 26, 210-217
69	Aedes albopictus	Diptera	Culicidae	DETRITIVORE	.	7.580	0.247	.	8.765	0.543	.	.	.	.	.	.	.	0.156	temp	Farjana et al. 2012, Medical and Veterinary Entomology 26, 210-217
69	Aedes albopictus	Diptera	Culicidae	DETRITIVORE	.	9.062	0.296	.	8.272	0.395	.	.	.	.	.	.	.	-0.096	temp	Farjana et al. 2012, Medical and Veterinary Entomology 26, 210-217
70	Aedes albopictus	Diptera	Culicidae	DETRITIVORE	.	21.358	0.642	.	23.926	0.988	.	.	.	.	.	.	.	0.120	temp	Farjana et al. 2012, Medical and Veterinary Entomology 26, 210-217
70	Aedes albopictus	Diptera	Culicidae	DETRITIVORE	.	15.580	0.444	.	18.148	0.691	.	.	.	.	.	.	.	0.165	temp	Farjana et al. 2012, Medical and Veterinary Entomology 26, 210-217
70	Aedes albopictus	Diptera	Culicidae	DETRITIVORE	.	10.444	0.346	.	12.568	0.543	.	.	.	.	.	.	.	0.203	temp	Farjana et al. 2012, Medical and Veterinary Entomology 26, 210-217
70	Aedes albopictus	Diptera	Culicidae	DETRITIVORE	.	12.765	0.198	.	13.111	0.296	.	.	.	.	.	.	.	0.027	temp	Farjana et al. 2012, Medical and Veterinary Entomology 26, 210-217
