# Supplementary material for: Limited sex differences in plastic responses suggest evolutionary conservatism of thermal reaction norms: A meta‐analysis in insects
Source: Evol Lett. 2022 Nov 2;6(6):394–411. doi: 10.1002/evl3.299 (PMC9783480; doi:10.1002/evl3.299)
Supplement: Supplementary file 7 [file EVL3-6-394-s003.zip › main_data.csv]

ID	species	order	family	guild	stage	size	M_size	F_size	SSD	M_egg_N	M_egg	M_egg_SE	F_egg_N	F_egg	F_egg_SE	SBM_egg	M_larval_N	M_larval	M_larval_SE	F_larval_N	F_larval	F_larval_SE	SBM_larval	M_pupal_N	M_pupal	M_pupal_SE	F_pupal_N	F_pupal	F_pupal_SE	SBM_pupal	M_total_N	M_total	M_total_SE	F_total_N	F_total	F_total_SE	SBM_total	temp	author_year	source	newspecies
1	Frankliniella occidentalis	Thysanoptera	Thripidae	HERBIVORE	.	.	.	.	.	38	2.3	0.04	48	2.2	0.04	-0.045	38	7.6	.	48	7.8	.	0.026	.	.	.	.	.	.	.	38	8.9	0.05	48	9	0.05	0.011	.	Ullah & Lim 2015	Journal of Economic Entomology 108, 1000-1009	Frankliniella occidentalis
1	Frankliniella occidentalis	Thysanoptera	Thripidae	HERBIVORE	.	.	.	.	.	36	2.8	0.05	51	2.9	0.03	0.036	36	8.7	.	48	8.7	.	0	.	.	.	.	.	.	.	36	10.2	0.09	48	10.4	0.04	0.02	.	Ullah & Lim 2015	Journal of Economic Entomology 108, 1000-1009	Frankliniella occidentalis
2	Frankliniella intonsa	Thysanoptera	Thripidae	HERBIVORE	.	.	.	.	.	37	2.4	0.03	44	2.3	0.04	-0.043	37	6.6	.	44	6.8	.	0.03	.	.	.	.	.	.	.	37	8.1	0.07	44	8.3	0.06	0.025	.	Ullah & Lim 2015	Journal of Economic Entomology 108, 1000-1009	Frankliniella intonsa
2	Frankliniella intonsa	Thysanoptera	Thripidae	HERBIVORE	.	.	.	.	.	40	2.5	0.04	45	2.5	0.04	0	40	7.7	.	45	8	.	0.039	.	.	.	.	.	.	.	40	8.9	0.05	45	9.2	0.07	0.034	.	Ullah & Lim 2015	Journal of Economic Entomology 108, 1000-1009	Frankliniella intonsa
3	Trichogramma zahiri	Hymenoptera	Trichogrammatidae	PARASITOID_I	.	.	.	.	.	.	.	.	.	.	.	.	.	.	.	.	.	.	.	.	.	.	.	.	.	.	50	15.03	0.044	50	15.19	0.05	0.011	18	Bari et al. 2015	Environmental Entomology 44, 368-378	Trichogramma zahiri
3	Trichogramma zahiri	Hymenoptera	Trichogrammatidae	PARASITOID_I	.	.	.	.	.	.	.	.	.	.	.	.	.	.	.	.	.	.	.	.	.	.	.	.	.	.	50	12.04	0.046	50	12.22	0.05	0.015	22	Bari et al. 2015	Environmental Entomology 44, 368-378	Trichogramma zahiri
3	Trichogramma zahiri	Hymenoptera	Trichogrammatidae	PARASITOID_I	.	.	.	.	.	.	.	.	.	.	.	.	.	.	.	.	.	.	.	.	.	.	.	.	.	.	50	10.13	0.054	50	10.42	0.04	0.029	26	Bari et al. 2015	Environmental Entomology 44, 368-378	Trichogramma zahiri
3	Trichogramma zahiri	Hymenoptera	Trichogrammatidae	PARASITOID_I	.	.	.	.	.	.	.	.	.	.	.	.	.	.	.	.	.	.	.	.	.	.	.	.	.	.	50	7.44	0.033	50	7.49	0.04	0.007	30	Bari et al. 2015	Environmental Entomology 44, 368-378	Trichogramma zahiri
3	Trichogramma zahiri	Hymenoptera	Trichogrammatidae	PARASITOID_I	.	.	.	.	.	.	.	.	.	.	.	.	.	.	.	.	.	.	.	.	.	.	.	.	.	.	50	7.01	0.043	50	7.36	0.04	0.05	34	Bari et al. 2015	Environmental Entomology 44, 368-378	Trichogramma zahiri
4	Drosophila suzukii	Diptera	Drosophilidae	FUNGIVORE	.	.	.	.	.	.	.	.	.	.	.	.	28	14.4	0.4	38	14.7	0.3	0.021	28	14.3	0.3	38	14.1	0.2	-0.014	28	28.7	0.5	38	28.8	0.3	0.003	14	Tochen et al. 2014	Environmental Entomology 43, 501-510	Drosophila suzukii
4	Drosophila suzukii	Diptera	Drosophilidae	FUNGIVORE	.	.	.	.	.	.	.	.	.	.	.	.	22	10.8	0.3	27	10.8	0.2	0	22	8.1	0.6	27	7.6	0.2	-0.066	22	18.9	0.3	27	18.2	0.3	-0.038	18	Tochen et al. 2014	Environmental Entomology 43, 501-510	Drosophila suzukii
4	Drosophila suzukii	Diptera	Drosophilidae	FUNGIVORE	.	.	.	.	.	.	.	.	.	.	.	.	31	8.5	0.2	37	8	0.2	-0.063	31	5.5	0.2	37	6	0.2	0.091	31	14	0.2	37	14	0.1	0	22	Tochen et al. 2014	Environmental Entomology 43, 501-510	Drosophila suzukii
4	Drosophila suzukii	Diptera	Drosophilidae	FUNGIVORE	.	.	.	.	.	.	.	.	.	.	.	.	23	6.9	0.2	48	6.8	0.2	-0.015	23	4.2	0.1	48	4	0.1	-0.05	23	11.1	0.2	48	10.8	0.1	-0.028	26	Tochen et al. 2014	Environmental Entomology 43, 501-510	Drosophila suzukii
4	Drosophila suzukii	Diptera	Drosophilidae	FUNGIVORE	.	.	.	.	.	.	.	.	.	.	.	.	20	6.1	0.2	19	6.2	0.2	0.016	20	4	0.1	19	3.7	0.2	-0.081	20	10	0.1	19	9.9	0.3	-0.01	28	Tochen et al. 2014	Environmental Entomology 43, 501-510	Drosophila suzukii
5	Chorthippus montanus	Orthoptera	Acrididae	HERBIVORE	A	L	3023.46	6978.82	1.308	.	.	.	.	.	.	.	.	19.92	1.517	.	20.95	1.222	0.051	.	.	.	.	.	.	.	.	19.92	1.517	.	20.95	1.222	0.051	22	Rohde et al. 2015	Biological Journal of the Linnean Society 115, 48-57	Chorthippus montanus
5	Chorthippus montanus	Orthoptera	Acrididae	HERBIVORE	A	L	3395.29	8353.07	1.46	.	.	.	.	.	.	.	.	11.84	1.222	.	12.49	1.053	0.054	.	.	.	.	.	.	.	.	11.84	1.222	.	12.49	1.053	0.054	27	Rohde et al. 2015	Biological Journal of the Linnean Society 115, 48-57	Chorthippus montanus
6	Chorthippus montanus	Orthoptera	Acrididae	HERBIVORE	A	L	2992.21	6038.51	1.018	.	.	.	.	.	.	.	.	18.71	1.053	.	22.05	1.348	0.179	.	.	.	.	.	.	.	.	18.71	1.053	.	22.05	1.348	0.179	22	Rohde et al. 2015	Biological Journal of the Linnean Society 115, 48-57	Chorthippus montanus
6	Chorthippus montanus	Orthoptera	Acrididae	HERBIVORE	A	L	3189.51	8564.79	1.685	.	.	.	.	.	.	.	.	12.74	0.843	.	14.39	0.885	0.13	.	.	.	.	.	.	.	.	12.74	0.843	.	14.39	0.885	0.13	27	Rohde et al. 2015	Biological Journal of the Linnean Society 115, 48-57	Chorthippus montanus
7	Chorthippus montanus	Orthoptera	Acrididae	HERBIVORE	A	L	2744	6837.36	1.492	.	.	.	.	.	.	.	.	21.76	3.666	.	27.21	2.149	0.25	.	.	.	.	.	.	.	.	21.76	3.666	.	27.21	2.149	0.25	22	Rohde et al. 2015	Biological Journal of the Linnean Society 115, 48-57	Chorthippus montanus
7	Chorthippus montanus	Orthoptera	Acrididae	HERBIVORE	A	L	3321.29	8084.29	1.434	.	.	.	.	.	.	.	.	11.99	1.053	.	15	1.011	0.251	.	.	.	.	.	.	.	.	11.99	1.053	.	15	1.011	0.251	27	Rohde et al. 2015	Biological Journal of the Linnean Society 115, 48-57	Chorthippus montanus
8	Lista haraldusalis	Lepidoptera	Pyralidae	HERBIVORE	.	.	.	.	.	.	.	.	.	.	.	.	55	88.53	0.97	76	88.86	1.07	0.004	55	22.49	0.21	76	22.66	0.18	0.008	55	119.07	1	76	119.53	1.03	0.004	19	Liu et al. 2014	Journal of Asia-Pacific Entomology 17, 803-810	Lista haraldusalis
8	Lista haraldusalis	Lepidoptera	Pyralidae	HERBIVORE	.	.	.	.	.	.	.	.	.	.	.	.	60	67.4	0.77	82	67.45	0.93	0.001	60	16.25	0.2	82	16.46	0.19	0.013	60	89.68	0.81	82	90.11	0.96	0.005	22	Liu et al. 2014	Journal of Asia-Pacific Entomology 17, 803-810	Lista haraldusalis
8	Lista haraldusalis	Lepidoptera	Pyralidae	HERBIVORE	.	.	.	.	.	.	.	.	.	.	.	.	81	52.42	0.58	93	52.68	0.69	0.005	81	13.79	0.14	93	13.53	0.11	-0.019	81	70.85	0.63	93	70.96	0.69	0.002	25	Liu et al. 2014	Journal of Asia-Pacific Entomology 17, 803-810	Lista haraldusalis
8	Lista haraldusalis	Lepidoptera	Pyralidae	HERBIVORE	.	.	.	.	.	.	.	.	.	.	.	.	94	39.67	0.63	70	39.86	0.72	0.005	94	11.13	0.16	70	11.11	0.21	-0.002	94	54.37	0.65	70	54.99	0.71	0.011	28	Liu et al. 2014	Journal of Asia-Pacific Entomology 17, 803-810	Lista haraldusalis
8	Lista haraldusalis	Lepidoptera	Pyralidae	HERBIVORE	.	.	.	.	.	.	.	.	.	.	.	.	70	35.51	0.37	69	35.57	0.56	0.002	70	9.51	0.13	69	9.77	0.11	0.027	70	48.04	0.36	69	48.36	0.54	0.007	31	Liu et al. 2014	Journal of Asia-Pacific Entomology 17, 803-810	Lista haraldusalis
8	Lista haraldusalis	Lepidoptera	Pyralidae	HERBIVORE	.	.	.	.	.	.	.	.	.	.	.	.	44	36.2	0.64	58	36.72	0.62	0.014	44	11.61	0.17	58	11.6	0.24	-0.001	44	51.07	0.68	58	51.64	0.74	0.011	34	Liu et al. 2014	Journal of Asia-Pacific Entomology 17, 803-810	Lista haraldusalis
9	Trichogrammatoidea lutea	Hymenoptera	Trichogrammatidae	PARASITOID_I	.	.	.	.	.	.	.	.	.	.	.	.	.	.	.	.	.	.	.	.	.	.	.	.	.	.	513	20.64	0.03	587	20.69	0.03	0.002	18	Mawela et al. 2013	Biological Control 64, 211-216	Trichogrammatoidea lutea
9	Trichogrammatoidea lutea	Hymenoptera	Trichogrammatidae	PARASITOID_I	.	.	.	.	.	.	.	.	.	.	.	.	.	.	.	.	.	.	.	.	.	.	.	.	.	.	272	12.66	0.04	144	12.38	0.05	-0.023	21	Mawela et al. 2013	Biological Control 64, 211-216	Trichogrammatoidea lutea
9	Trichogrammatoidea lutea	Hymenoptera	Trichogrammatidae	PARASITOID_I	.	.	.	.	.	.	.	.	.	.	.	.	.	.	.	.	.	.	.	.	.	.	.	.	.	.	835	9.39	0.02	942	9.35	0.02	-0.004	24	Mawela et al. 2013	Biological Control 64, 211-216	Trichogrammatoidea lutea
9	Trichogrammatoidea lutea	Hymenoptera	Trichogrammatidae	PARASITOID_I	.	.	.	.	.	.	.	.	.	.	.	.	.	.	.	.	.	.	.	.	.	.	.	.	.	.	1035	7.43	0.02	1258	7.5	0.01	0.009	27	Mawela et al. 2013	Biological Control 64, 211-216	Trichogrammatoidea lutea
9	Trichogrammatoidea lutea	Hymenoptera	Trichogrammatidae	PARASITOID_I	.	.	.	.	.	.	.	.	.	.	.	.	.	.	.	.	.	.	.	.	.	.	.	.	.	.	295	6.32	0.03	229	6.39	0.03	0.011	30	Mawela et al. 2013	Biological Control 64, 211-216	Trichogrammatoidea lutea
10	Trichogrammatoidea lutea	Hymenoptera	Trichogrammatidae	PARASITOID_I	.	.	.	.	.	.	.	.	.	.	.	.	.	.	.	.	.	.	.	.	.	.	.	.	.	.	16	14.55	0.27	65	14.67	0	0.008	21	Mawela et al. 2013	Biological Control 64, 211-216	Trichogrammatoidea lutea
10	Trichogrammatoidea lutea	Hymenoptera	Trichogrammatidae	PARASITOID_I	.	.	.	.	.	.	.	.	.	.	.	.	.	.	.	.	.	.	.	.	.	.	.	.	.	.	101	11.38	0.1	190	11.26	0.08	-0.011	24	Mawela et al. 2013	Biological Control 64, 211-216	Trichogrammatoidea lutea
10	Trichogrammatoidea lutea	Hymenoptera	Trichogrammatidae	PARASITOID_I	.	.	.	.	.	.	.	.	.	.	.	.	.	.	.	.	.	.	.	.	.	.	.	.	.	.	113	9.28	0.09	186	9.03	0.07	-0.028	27	Mawela et al. 2013	Biological Control 64, 211-216	Trichogrammatoidea lutea
10	Trichogrammatoidea lutea	Hymenoptera	Trichogrammatidae	PARASITOID_I	.	.	.	.	.	.	.	.	.	.	.	.	.	.	.	.	.	.	.	.	.	.	.	.	.	.	222	7.53	0.04	338	7.65	0.03	0.016	30	Mawela et al. 2013	Biological Control 64, 211-216	Trichogrammatoidea lutea
11	Trichogrammatoidea lutea	Hymenoptera	Trichogrammatidae	PARASITOID_I	.	.	.	.	.	.	.	.	.	.	.	.	.	.	.	.	.	.	.	.	.	.	.	.	.	.	36	23.18	0.1	87	23.16	0.08	-0.001	18	Mawela et al. 2013	Biological Control 64, 211-216	Trichogrammatoidea lutea
11	Trichogrammatoidea lutea	Hymenoptera	Trichogrammatidae	PARASITOID_I	.	.	.	.	.	.	.	.	.	.	.	.	.	.	.	.	.	.	.	.	.	.	.	.	.	.	117	14.64	0.1	88	14.4	0.09	-0.017	21	Mawela et al. 2013	Biological Control 64, 211-216	Trichogrammatoidea lutea
11	Trichogrammatoidea lutea	Hymenoptera	Trichogrammatidae	PARASITOID_I	.	.	.	.	.	.	.	.	.	.	.	.	.	.	.	.	.	.	.	.	.	.	.	.	.	.	138	10.88	0.07	83	10.87	0.08	-0.001	24	Mawela et al. 2013	Biological Control 64, 211-216	Trichogrammatoidea lutea
11	Trichogrammatoidea lutea	Hymenoptera	Trichogrammatidae	PARASITOID_I	.	.	.	.	.	.	.	.	.	.	.	.	.	.	.	.	.	.	.	.	.	.	.	.	.	.	97	8.6	0.07	277	8.28	0.05	-0.037	27	Mawela et al. 2013	Biological Control 64, 211-216	Trichogrammatoidea lutea
11	Trichogrammatoidea lutea	Hymenoptera	Trichogrammatidae	PARASITOID_I	.	.	.	.	.	.	.	.	.	.	.	.	.	.	.	.	.	.	.	.	.	.	.	.	.	.	108	7.01	0.04	325	6.88	0.03	-0.019	30	Mawela et al. 2013	Biological Control 64, 211-216	Trichogrammatoidea lutea
12	Phthorimaea operculella	Lepidoptera	Gelechiidae	HERBIVORE	.	.	.	.	.	.	.	.	.	.	.	.	25	37.2	0.57	25	36.9	0.99	-0.008	25	23.4	0.57	25	23.5	0.68	0.004	25	75.7	0.85	25	75.4	1	-0.004	16	Golizadeh & Zalucki 2012	Insect Science 19, 609-620	Phthorimaea operculella
12	Phthorimaea operculella	Lepidoptera	Gelechiidae	HERBIVORE	.	.	.	.	.	.	.	.	.	.	.	.	25	21.6	0.38	25	21.8	0.34	0.009	25	12.3	0.47	25	13.4	0.49	0.089	25	41.1	0.6	25	42.3	0.49	0.029	20	Golizadeh & Zalucki 2012	Insect Science 19, 609-620	Phthorimaea operculella
12	Phthorimaea operculella	Lepidoptera	Gelechiidae	HERBIVORE	.	.	.	.	.	.	.	.	.	.	.	.	25	15.3	0.24	25	15.7	0.25	0.026	25	8.7	0.2	25	8.3	0.26	-0.048	25	27.8	0.24	25	27.9	0.3	0.004	24	Golizadeh & Zalucki 2012	Insect Science 19, 609-620	Phthorimaea operculella
12	Phthorimaea operculella	Lepidoptera	Gelechiidae	HERBIVORE	.	.	.	.	.	.	.	.	.	.	.	.	25	11.7	0.2	25	11.9	0.24	0.017	25	5	0.19	25	4.5	0.2	-0.111	25	19.9	0.26	25	19.7	0.26	-0.01	28	Golizadeh & Zalucki 2012	Insect Science 19, 609-620	Phthorimaea operculella
12	Phthorimaea operculella	Lepidoptera	Gelechiidae	HERBIVORE	.	.	.	.	.	.	.	.	.	.	.	.	25	8.8	0.22	25	8.9	0.16	0.011	25	5.2	0.13	25	5.2	0.09	0	25	17	0.22	25	17	0.16	0	32	Golizadeh & Zalucki 2012	Insect Science 19, 609-620	Phthorimaea operculella
12	Phthorimaea operculella	Lepidoptera	Gelechiidae	HERBIVORE	.	.	.	.	.	.	.	.	.	.	.	.	25	10.3	0.14	25	10.4	0.16	0.01	25	6	0.16	25	5.7	0.17	-0.053	25	19.8	0.16	25	19.6	0.21	-0.01	34	Golizadeh & Zalucki 2012	Insect Science 19, 609-620	Phthorimaea operculella
13	Euscepes postfasciatus	Coleoptera	Curculionidae	HERBIVORE	.	.	.	.	.	10	11	0	9	11	0	0	10	40.7	6.4	9	41.8	4	0.027	10	11	0	9	11.2	0.4	0.018	10	62.7	.	9	63	.	0.005	22	Shimoji 2011	Applied Entomology & Zoology 46, 1-54	Euscepes postfasciatus
13	Euscepes postfasciatus	Coleoptera	Curculionidae	HERBIVORE	.	.	.	.	.	10	8	0	8	8	0	0	10	27.1	3.2	8	28.6	4.6	0.055	10	8.2	0.4	8	8.1	0.4	-0.012	10	43.3	.	8	44.7	.	0.032	25	Shimoji 2011	Applied Entomology & Zoology 46, 1-54	Euscepes postfasciatus
13	Euscepes postfasciatus	Coleoptera	Curculionidae	HERBIVORE	.	.	.	.	.	9	6	0	8	6.1	0.4	0.017	9	21.4	2.4	8	22	3.6	0.028	9	6.2	0.4	8	6	0.9	-0.033	9	33.6	.	8	34.1	.	0.015	28	Shimoji 2011	Applied Entomology & Zoology 46, 1-54	Euscepes postfasciatus
13	Euscepes postfasciatus	Coleoptera	Curculionidae	HERBIVORE	.	.	.	.	.	9	5.8	0.4	9	5.4	0.5	-0.074	9	22.6	2.7	9	21.3	2.5	-0.061	9	5.1	0.6	9	5	0.5	-0.02	9	33.5	.	9	31.7	.	-0.057	31	Shimoji 2011	Applied Entomology & Zoology 46, 1-54	Euscepes postfasciatus
14	Chaetophthalmus dorsalis	Diptera	Tachinidae	PARASITOID_K	P	M	79.2	99.1	0.251	.	.	.	.	.	.	.	30	11.8	0.23	33	12.7	0.26	0.076	30	15	0.16	33	16.8	0.11	0.12	30	26.8	0.24	33	29.4	0.29	0.097	20	Walker 2011	Australian Journal of Entomology 50, 309-318	Chaetophthalmus dorsalis
14	Chaetophthalmus dorsalis	Diptera	Tachinidae	PARASITOID_K	P	M	71.7	91.1	0.271	.	.	.	.	.	.	.	16	8.7	0.12	20	9.7	0.24	0.115	16	12.3	0.18	20	13.6	0.27	0.106	16	21	0.18	20	23.3	0.29	0.11	23	Walker 2011	Australian Journal of Entomology 50, 309-318	Chaetophthalmus dorsalis
14	Chaetophthalmus dorsalis	Diptera	Tachinidae	PARASITOID_K	P	M	66.9	81.9	0.224	.	.	.	.	.	.	.	26	8.1	0.16	37	8.7	0.17	0.074	26	10.6	0.16	37	11.6	0.13	0.094	26	18.7	0.16	37	20.3	0.13	0.086	25	Walker 2011	Australian Journal of Entomology 50, 309-318	Chaetophthalmus dorsalis
14	Chaetophthalmus dorsalis	Diptera	Tachinidae	PARASITOID_K	P	M	61.2	75.6	0.235	.	.	.	.	.	.	.	26	7	0.1	10	7.3	0.15	0.043	26	9.4	0.1	10	10.7	0.15	0.138	26	16.3	0.13	10	18	0.51	0.104	28	Walker 2011	Australian Journal of Entomology 50, 309-318	Chaetophthalmus dorsalis
14	Chaetophthalmus dorsalis	Diptera	Tachinidae	PARASITOID_K	P	M	63.3	73.7	0.164	.	.	.	.	.	.	.	21	6.7	0.14	10	7.2	0.25	0.075	21	9.3	0.11	10	9.7	0.21	0.043	21	16.1	0.13	10	16.9	0.3	0.05	30	Walker 2011	Australian Journal of Entomology 50, 309-318	Chaetophthalmus dorsalis
15	Carposina sasakii	Lepidoptera	Carposinidae	FRUGIVORE	.	.	.	.	.	20	18.9	0.1	15	18.9	0.2	0	20	38.2	0.8	15	38.3	1.1	0.003	20	33.5	0.4	15	33.1	0.4	-0.012	20	90.5	0.6	15	90.3	0.9	-0.002	15	Toyoshima et al. 2010	Bulletin of the National Institute of Fruit Tree Science 10, 1-8	Carposina sasakii
15	Carposina sasakii	Lepidoptera	Carposinidae	FRUGIVORE	.	.	.	.	.	22	13	0	17	12.9	0.1	-0.008	22	33.8	0.3	17	35.2	0.5	0.041	22	23.6	0.2	17	23.3	0.2	-0.013	22	70.4	0.2	17	71.4	0.5	0.014	17.5	Toyoshima et al. 2010	Bulletin of the National Institute of Fruit Tree Science 10, 1-8	Carposina sasakii
15	Carposina sasakii	Lepidoptera	Carposinidae	FRUGIVORE	.	.	.	.	.	23	9	0	24	9	0	0	23	20.3	0.2	24	20.9	0.3	0.03	23	16.9	0.2	24	16.5	0.1	-0.024	23	46.2	0.3	24	46.5	0.4	0.006	20	Toyoshima et al. 2010	Bulletin of the National Institute of Fruit Tree Science 10, 1-8	Carposina sasakii
15	Carposina sasakii	Lepidoptera	Carposinidae	FRUGIVORE	.	.	.	.	.	32	8.1	0	21	8.2	0.1	0.012	32	16.8	0.2	21	16.9	0.3	0.006	32	13.4	0.1	21	13.3	0.1	-0.008	32	38.3	0.1	21	38.4	0.2	0.003	22.5	Toyoshima et al. 2010	Bulletin of the National Institute of Fruit Tree Science 10, 1-8	Carposina sasakii
15	Carposina sasakii	Lepidoptera	Carposinidae	FRUGIVORE	.	.	.	.	.	13	8	0.2	12	7.9	0.1	-0.013	13	14.5	0.4	12	15	0.4	0.034	13	11.4	0.3	12	11.1	0.4	-0.027	13	33.8	0.5	12	34	0.6	0.006	25	Toyoshima et al. 2010	Bulletin of the National Institute of Fruit Tree Science 10, 1-8	Carposina sasakii
15	Carposina sasakii	Lepidoptera	Carposinidae	FRUGIVORE	.	.	.	.	.	25	6	0	27	6	0	0	25	11.8	0.2	27	12.1	0.2	0.025	25	9.7	0.1	27	9.2	0.1	-0.054	25	27.5	0.1	27	27.4	0.2	-0.004	27.5	Toyoshima et al. 2010	Bulletin of the National Institute of Fruit Tree Science 10, 1-8	Carposina sasakii
15	Carposina sasakii	Lepidoptera	Carposinidae	FRUGIVORE	.	.	.	.	.	19	5.1	0.1	17	5.3	0.1	0.039	19	12.8	0.3	17	13.8	0.3	0.078	19	9.5	0.1	17	9.1	0.2	-0.044	19	27.4	0.3	17	28.1	0.5	0.026	30	Toyoshima et al. 2010	Bulletin of the National Institute of Fruit Tree Science 10, 1-8	Carposina sasakii
16	Octodonta nipae	Coleoptera	Chrysomelidae	HERBIVORE	.	.	.	.	.	.	.	.	.	.	.	.	.	.	.	.	.	.	.	.	.	.	.	.	.	.	9	122.6	2.9	5	127.6	1.3	0.041	17.5	Hou & Weng 2010	Environmental Entomology 39, 1676-1684	Octodonta nipae
16	Octodonta nipae	Coleoptera	Chrysomelidae	HERBIVORE	.	.	.	.	.	.	.	.	.	.	.	.	.	.	.	.	.	.	.	.	.	.	.	.	.	.	16	72.3	1.3	19	74	0.8	0.024	20	Hou & Weng 2010	Environmental Entomology 39, 1676-1684	Octodonta nipae
16	Octodonta nipae	Coleoptera	Chrysomelidae	HERBIVORE	.	.	.	.	.	.	.	.	.	.	.	.	.	.	.	.	.	.	.	.	.	.	.	.	.	.	13	50.2	0.5	22	51.9	0.7	0.034	22.5	Hou & Weng 2010	Environmental Entomology 39, 1676-1684	Octodonta nipae
16	Octodonta nipae	Coleoptera	Chrysomelidae	HERBIVORE	.	.	.	.	.	.	.	.	.	.	.	.	.	.	.	.	.	.	.	.	.	.	.	.	.	.	19	43.4	0.4	19	44.3	0.5	0.021	25	Hou & Weng 2010	Environmental Entomology 39, 1676-1684	Octodonta nipae
16	Octodonta nipae	Coleoptera	Chrysomelidae	HERBIVORE	.	.	.	.	.	.	.	.	.	.	.	.	.	.	.	.	.	.	.	.	.	.	.	.	.	.	16	38.9	0.7	17	40.4	0.5	0.039	27.5	Hou & Weng 2010	Environmental Entomology 39, 1676-1684	Octodonta nipae
16	Octodonta nipae	Coleoptera	Chrysomelidae	HERBIVORE	.	.	.	.	.	.	.	.	.	.	.	.	.	.	.	.	.	.	.	.	.	.	.	.	.	.	24	36.6	0.5	24	40.7	0.6	0.112	30	Hou & Weng 2010	Environmental Entomology 39, 1676-1684	Octodonta nipae
17	Pezothrips kellyanus	Thysanoptera	Thripidae	HERBIVORE	.	.	.	.	.	.	15.31	0.35	.	13.32	0.43	-0.149	.	25.76	.	.	26.3	.	0.021	.	.	.	.	.	.	.	.	41.08	0.63	.	39.62	0.73	-0.037	15	Varikou et al. 2009	Annals of the Entomological Society of America 102, 835-841	Pezothrips kellyanus
17	Pezothrips kellyanus	Thysanoptera	Thripidae	HERBIVORE	.	.	.	.	.	.	7.68	0.16	.	7.87	0.18	0.025	.	13.03	.	.	13.99	.	0.074	.	.	.	.	.	.	.	.	20.72	0.35	.	21.87	0.45	0.056	20	Varikou et al. 2009	Annals of the Entomological Society of America 102, 835-841	Pezothrips kellyanus
17	Pezothrips kellyanus	Thysanoptera	Thripidae	HERBIVORE	.	.	.	.	.	.	4.41	0.09	.	4.59	0.09	0.041	.	10.56	.	.	9.4	.	-0.123	.	.	.	.	.	.	.	.	14.98	1.39	.	14	0.44	-0.07	25	Varikou et al. 2009	Annals of the Entomological Society of America 102, 835-841	Pezothrips kellyanus
17	Pezothrips kellyanus	Thysanoptera	Thripidae	HERBIVORE	.	.	.	.	.	.	3.33	0.11	.	3.42	0.09	0.027	.	6.84	.	.	6.85	.	0.001	.	.	.	.	.	.	.	.	10.12	0.2	.	10.28	0.24	0.016	30	Varikou et al. 2009	Annals of the Entomological Society of America 102, 835-841	Pezothrips kellyanus
17	Pezothrips kellyanus	Thysanoptera	Thripidae	HERBIVORE	.	.	.	.	.	.	3.21	0.07	.	3.29	0.08	0.025	.	6.8	.	.	6.92	.	0.018	.	.	.	.	.	.	.	.	10.02	0.16	.	10.22	0.2	0.02	32.5	Varikou et al. 2009	Annals of the Entomological Society of America 102, 835-841	Pezothrips kellyanus
18	Hermetia illucens	Diptera	Stratiomyidae	SAPROPHAGE	P	M	139	160	0.151	.	.	.	.	.	.	.	.	19.5	0.3	.	20.1	0.32	0.031	.	17.9	0.79	.	17.8	0.74	-0.006	.	37.4	.	.	37.9	.	0.013	27	Tomberlin et al. 2009	Environmental Entomology 38, 930-934	Hermetia illucens
18	Hermetia illucens	Diptera	Stratiomyidae	SAPROPHAGE	P	M	128	148	0.156	.	.	.	.	.	.	.	.	17.7	0.52	.	18.5	0.5	0.045	.	15.4	0.63	.	15.5	0.58	0.006	.	33.1	.	.	34	.	0.027	30	Tomberlin et al. 2009	Environmental Entomology 38, 930-934	Hermetia illucens
19	Creontiades dilutus	Hemiptera	Miridae	HERBIVORE	.	.	.	.	.	.	.	.	.	.	.	.	.	53.2	0.4	.	52.8	0.4	-0.008	.	.	.	.	.	.	.	.	53.2	0.4	.	52.8	0.4	-0.008	17	Khan et al. 2009	Australian Journal of Entomology 48, 210-216	Creontiades dilutus
19	Creontiades dilutus	Hemiptera	Miridae	HERBIVORE	.	.	.	.	.	.	.	.	.	.	.	.	.	27.5	0.4	.	26.9	0.3	-0.022	.	.	.	.	.	.	.	.	27.5	0.4	.	26.9	0.3	-0.022	20	Khan et al. 2009	Australian Journal of Entomology 48, 210-216	Creontiades dilutus
19	Creontiades dilutus	Hemiptera	Miridae	HERBIVORE	.	.	.	.	.	.	.	.	.	.	.	.	.	26	0.3	.	25.3	0.3	-0.028	.	.	.	.	.	.	.	.	26	0.3	.	25.3	0.3	-0.028	21	Khan et al. 2009	Australian Journal of Entomology 48, 210-216	Creontiades dilutus
19	Creontiades dilutus	Hemiptera	Miridae	HERBIVORE	.	.	.	.	.	.	.	.	.	.	.	.	.	18.6	0.3	.	18.6	0.3	0	.	.	.	.	.	.	.	.	18.6	0.3	.	18.6	0.3	0	23	Khan et al. 2009	Australian Journal of Entomology 48, 210-216	Creontiades dilutus
19	Creontiades dilutus	Hemiptera	Miridae	HERBIVORE	.	.	.	.	.	.	.	.	.	.	.	.	.	18.1	0.3	.	18	0.3	-0.006	.	.	.	.	.	.	.	.	18.1	0.3	.	18	0.3	-0.006	24	Khan et al. 2009	Australian Journal of Entomology 48, 210-216	Creontiades dilutus
19	Creontiades dilutus	Hemiptera	Miridae	HERBIVORE	.	.	.	.	.	.	.	.	.	.	.	.	.	15.2	0.5	.	14.8	0.4	-0.027	.	.	.	.	.	.	.	.	15.2	0.5	.	14.8	0.4	-0.027	26	Khan et al. 2009	Australian Journal of Entomology 48, 210-216	Creontiades dilutus
19	Creontiades dilutus	Hemiptera	Miridae	HERBIVORE	.	.	.	.	.	.	.	.	.	.	.	.	.	11.4	0.3	.	11.8	0.3	0.035	.	.	.	.	.	.	.	.	11.4	0.3	.	11.8	0.3	0.035	30	Khan et al. 2009	Australian Journal of Entomology 48, 210-216	Creontiades dilutus
19	Creontiades dilutus	Hemiptera	Miridae	HERBIVORE	.	.	.	.	.	.	.	.	.	.	.	.	.	11.1	0.3	.	10.8	0.3	-0.028	.	.	.	.	.	.	.	.	11.1	0.3	.	10.8	0.3	-0.028	32	Khan et al. 2009	Australian Journal of Entomology 48, 210-216	Creontiades dilutus
19	Creontiades dilutus	Hemiptera	Miridae	HERBIVORE	.	.	.	.	.	.	.	.	.	.	.	.	.	12.1	0.4	.	11.2	0.3	-0.08	.	.	.	.	.	.	.	.	12.1	0.4	.	11.2	0.3	-0.08	33	Khan et al. 2009	Australian Journal of Entomology 48, 210-216	Creontiades dilutus
20	Aulacaspis yasumatsui	Hemiptera	Diaspididae	HERBIVORE	.	.	.	.	.	.	.	.	.	.	.	.	5	29.6	1.8	15	36.8	0.9	0.243	.	.	.	.	.	.	.	5	46.5	.	15	52.6	.	0.131	20	Cave et al. 2009	Florida Entomologist 92, 578-581	Aulacaspis yasumatsui
20	Aulacaspis yasumatsui	Hemiptera	Diaspididae	HERBIVORE	.	.	.	.	.	.	.	.	.	.	.	.	27	20.4	0.4	72	22.9	0.3	0.123	.	.	.	.	.	.	.	27	30.1	.	72	32.5	.	0.08	25	Cave et al. 2009	Florida Entomologist 92, 578-581	Aulacaspis yasumatsui
20	Aulacaspis yasumatsui	Hemiptera	Diaspididae	HERBIVORE	.	.	.	.	.	.	.	.	.	.	.	.	12	19.9	0.6	110	19.7	0.2	-0.01	.	.	.	.	.	.	.	12	26.9	.	110	26.6	.	-0.011	30	Cave et al. 2009	Florida Entomologist 92, 578-581	Aulacaspis yasumatsui
20	Aulacaspis yasumatsui	Hemiptera	Diaspididae	HERBIVORE	.	.	.	.	.	.	.	.	.	.	.	.	59	18	0.2	30	21.6	0.4	0.2	.	.	.	.	.	.	.	59	25.4	.	30	29	.	0.142	32	Cave et al. 2009	Florida Entomologist 92, 578-581	Aulacaspis yasumatsui
21	Carpophilus marginellus	Coleoptera	Nitidulidae	FRUGIVORE	A	L	0.44	0.44	0.004	44	12.41	0.25	42	12.76	0.23	0.028	44	25.73	0.27	42	25.36	0.23	-0.015	44	22.2	0.31	42	22	0.39	-0.009	44	60.07	0.61	42	59.64	0.62	-0.007	18	Tsukada et al. 2008	Applied Entomology & Zoology 43, 281-285	Carpophilus marginellus
21	Carpophilus marginellus	Coleoptera	Nitidulidae	FRUGIVORE	A	L	0.43	0.43	-0.004	35	9.26	0.25	36	8.78	0.2	-0.055	35	22.06	0.32	36	21.81	0.35	-0.011	35	17.94	0.28	36	18.75	0.43	0.045	35	49.83	0.56	36	49.28	0.63	-0.011	20	Tsukada et al. 2008	Applied Entomology & Zoology 43, 281-285	Carpophilus marginellus
21	Carpophilus marginellus	Coleoptera	Nitidulidae	FRUGIVORE	A	L	0.4	0.39	-0.029	46	5.24	0.14	40	5.2	0.14	-0.008	46	12.96	0.2	40	12.75	0.21	-0.016	46	7.96	0.15	40	7.68	0.17	-0.036	46	26.22	0.29	40	25.63	0.3	-0.023	25	Tsukada et al. 2008	Applied Entomology & Zoology 43, 281-285	Carpophilus marginellus
21	Carpophilus marginellus	Coleoptera	Nitidulidae	FRUGIVORE	A	L	0.36	0.37	0.017	27	4.44	0.15	33	4.48	0.16	0.009	27	8.89	0.27	33	9.15	0.22	0.029	27	5.07	0.21	33	4.79	0.18	-0.058	27	18.41	0.29	33	18.45	0.28	0.002	30	Tsukada et al. 2008	Applied Entomology & Zoology 43, 281-285	Carpophilus marginellus
22	Leptinotarsa decemlineata	Coleoptera	Chrysomelidae	HERBIVORE	A	M	102.52	122.15	0.191	.	.	.	.	.	.	.	.	.	.	.	.	.	.	.	.	.	.	.	.	.	6	63.33	2.765	9	59.11	1.822	-0.071	15	Lyytinen et al. 2008	Entomologia Experimentalis et Applicata 127, 157-167	Leptinotarsa decemlineata
22	Leptinotarsa decemlineata	Coleoptera	Chrysomelidae	HERBIVORE	A	M	115.93	129.5	0.117	.	.	.	.	.	.	.	.	.	.	.	.	.	.	.	.	.	.	.	.	.	19	21	0.324	22	20.59	0.284	-0.02	25	Lyytinen et al. 2008	Entomologia Experimentalis et Applicata 127, 157-167	Leptinotarsa decemlineata
23	Leptinotarsa decemlineata	Coleoptera	Chrysomelidae	HERBIVORE	A	M	91.76	103.7	0.13	.	.	.	.	.	.	.	.	.	.	.	.	.	.	.	.	.	.	.	.	.	13	61.92	2.466	22	64.05	1.157	0.034	15	Lyytinen et al. 2008	Entomologia Experimentalis et Applicata 127, 157-167	Leptinotarsa decemlineata
23	Leptinotarsa decemlineata	Coleoptera	Chrysomelidae	HERBIVORE	A	M	110.87	120	0.082	.	.	.	.	.	.	.	.	.	.	.	.	.	.	.	.	.	.	.	.	.	29	20.79	0.188	20	20.3	0.128	-0.024	25	Lyytinen et al. 2008	Entomologia Experimentalis et Applicata 127, 157-167	Leptinotarsa decemlineata
24	Leptinotarsa decemlineata	Coleoptera	Chrysomelidae	HERBIVORE	A	M	95.5	102.09	0.069	.	.	.	.	.	.	.	.	.	.	.	.	.	.	.	.	.	.	.	.	.	9	62.11	1.467	17	60.94	1.578	-0.019	15	Lyytinen et al. 2008	Entomologia Experimentalis et Applicata 127, 157-167	Leptinotarsa decemlineata
24	Leptinotarsa decemlineata	Coleoptera	Chrysomelidae	HERBIVORE	A	M	108.79	126.33	0.161	.	.	.	.	.	.	.	.	.	.	.	.	.	.	.	.	.	.	.	.	.	27	20.96	0.247	23	20.39	0.163	-0.028	25	Lyytinen et al. 2008	Entomologia Experimentalis et Applicata 127, 157-167	Leptinotarsa decemlineata
25	Trichogramma dendrolimi	Hymenoptera	Trichogrammatidae	PARASITOID_I	A	L	0.005	0.0055	0.109	.	.	.	.	.	.	.	.	.	.	.	.	.	.	.	.	.	.	.	.	.	25	26.1	0.44	78	26.6	0.27	0.019	16	Ishijima et al. 2008	Japanese Journal of Applied Entomology and Zoology 52, 193-200	Trichogramma dendrolimi
25	Trichogramma dendrolimi	Hymenoptera	Trichogrammatidae	PARASITOID_I	A	L	0.0047	0.0051	0.073	.	.	.	.	.	.	.	.	.	.	.	.	.	.	.	.	.	.	.	.	.	22	14.9	0.17	123	15.2	0.1	0.02	20	Ishijima et al. 2008	Japanese Journal of Applied Entomology and Zoology 52, 193-200	Trichogramma dendrolimi
25	Trichogramma dendrolimi	Hymenoptera	Trichogrammatidae	PARASITOID_I	A	L	0.0066	0.0064	-0.033	.	.	.	.	.	.	.	.	.	.	.	.	.	.	.	.	.	.	.	.	.	10	9.4	0.22	84	9.5	0.08	0.011	24	Ishijima et al. 2008	Japanese Journal of Applied Entomology and Zoology 52, 193-200	Trichogramma dendrolimi
25	Trichogramma dendrolimi	Hymenoptera	Trichogrammatidae	PARASITOID_I	A	L	0.0058	0.0063	0.086	.	.	.	.	.	.	.	.	.	.	.	.	.	.	.	.	.	.	.	.	.	41	7.3	0.08	176	7.4	0.05	0.014	28	Ishijima et al. 2008	Japanese Journal of Applied Entomology and Zoology 52, 193-200	Trichogramma dendrolimi
25	Trichogramma dendrolimi	Hymenoptera	Trichogrammatidae	PARASITOID_I	A	L	0.0058	0.006	0.034	.	.	.	.	.	.	.	.	.	.	.	.	.	.	.	.	.	.	.	.	.	8	6.8	0.18	46	7	0.15	0.029	32	Ishijima et al. 2008	Japanese Journal of Applied Entomology and Zoology 52, 193-200	Trichogramma dendrolimi
26	Trichogramma dendrolimi	Hymenoptera	Trichogrammatidae	PARASITOID_I	A	L	0.0093	0.0094	0.014	.	.	.	.	.	.	.	.	.	.	.	.	.	.	.	.	.	.	.	.	.	105	25.3	0.17	298	25.8	0.1	0.02	16	Ishijima et al. 2008	Japanese Journal of Applied Entomology and Zoology 52, 193-200	Trichogramma dendrolimi
26	Trichogramma dendrolimi	Hymenoptera	Trichogrammatidae	PARASITOID_I	A	L	0.0095	0.009	-0.059	.	.	.	.	.	.	.	.	.	.	.	.	.	.	.	.	.	.	.	.	.	100	14.8	0.11	239	14.6	0.06	-0.014	20	Ishijima et al. 2008	Japanese Journal of Applied Entomology and Zoology 52, 193-200	Trichogramma dendrolimi
26	Trichogramma dendrolimi	Hymenoptera	Trichogrammatidae	PARASITOID_I	A	L	0.009	0.0101	0.12	.	.	.	.	.	.	.	.	.	.	.	.	.	.	.	.	.	.	.	.	.	82	9.4	0.07	230	9.4	0.04	0	24	Ishijima et al. 2008	Japanese Journal of Applied Entomology and Zoology 52, 193-200	Trichogramma dendrolimi
26	Trichogramma dendrolimi	Hymenoptera	Trichogrammatidae	PARASITOID_I	A	L	0.0079	0.0094	0.192	.	.	.	.	.	.	.	.	.	.	.	.	.	.	.	.	.	.	.	.	.	55	7.1	0.04	159	7.1	0.04	0	28	Ishijima et al. 2008	Japanese Journal of Applied Entomology and Zoology 52, 193-200	Trichogramma dendrolimi
26	Trichogramma dendrolimi	Hymenoptera	Trichogrammatidae	PARASITOID_I	A	L	0.0074	0.0082	0.112	.	.	.	.	.	.	.	.	.	.	.	.	.	.	.	.	.	.	.	.	.	15	6.2	0.1	49	6.5	0.07	0.048	32	Ishijima et al. 2008	Japanese Journal of Applied Entomology and Zoology 52, 193-200	Trichogramma dendrolimi
27	Archips rosanus	Lepidoptera	Tortricidae	HERBIVORE	.	.	.	.	.	.	.	.	.	.	.	.	17	26.74	.	15	30.12	.	0.126	15	13.26	0.33	15	15.66	0.31	0.181	15	39.93	0.58	15	44.93	0.58	0.125	18	Doganlar 2008	Journal of Plant Protection Research 48, 63-72	Archips rosanus
27	Archips rosanus	Lepidoptera	Tortricidae	HERBIVORE	.	.	.	.	.	.	.	.	.	.	.	.	18	21.58	.	18	23.55	.	0.091	17	9.58	0.27	18	10.38	0.32	0.084	17	29.11	0.45	18	31.5	0.47	0.082	22	Doganlar 2008	Journal of Plant Protection Research 48, 63-72	Archips rosanus
27	Archips rosanus	Lepidoptera	Tortricidae	HERBIVORE	.	.	.	.	.	.	.	.	.	.	.	.	17	17.21	.	17	19.51	.	0.134	14	8.35	0.19	13	9.23	0.3	0.105	14	24	0.37	13	26.3	0.53	0.096	26	Doganlar 2008	Journal of Plant Protection Research 48, 63-72	Archips rosanus
27	Archips rosanus	Lepidoptera	Tortricidae	HERBIVORE	.	.	.	.	.	.	.	.	.	.	.	.	17	13.73	.	14	15.5	.	0.129	14	5.95	0.29	14	7.35	0.24	0.235	14	19.71	0.3	14	21.92	0.38	0.112	30	Doganlar 2008	Journal of Plant Protection Research 48, 63-72	Archips rosanus
28	Maconellicoccus hirsutus	Hemiptera	Pseudococcidae	HERBIVORE	.	.	.	.	.	.	.	.	.	.	.	.	.	66.7	0.5	.	66.4	0.4	-0.005	.	.	.	.	.	.	.	.	66.7	0.5	.	66.4	0.4	-0.005	20	Chong et al. 2008	Environmental Entomology 37, 323-332	Maconellicoccus hirsutus
28	Maconellicoccus hirsutus	Hemiptera	Pseudococcidae	HERBIVORE	.	.	.	.	.	.	.	.	.	.	.	.	.	32.4	0.2	.	31.3	0.4	-0.035	.	.	.	.	.	.	.	.	32.4	0.2	.	31.3	0.4	-0.035	25	Chong et al. 2008	Environmental Entomology 37, 323-332	Maconellicoccus hirsutus
28	Maconellicoccus hirsutus	Hemiptera	Pseudococcidae	HERBIVORE	.	.	.	.	.	.	.	.	.	.	.	.	.	29.8	0.3	.	29.2	0.4	-0.021	.	.	.	.	.	.	.	.	29.8	0.3	.	29.2	0.4	-0.021	27	Chong et al. 2008	Environmental Entomology 37, 323-332	Maconellicoccus hirsutus
28	Maconellicoccus hirsutus	Hemiptera	Pseudococcidae	HERBIVORE	.	.	.	.	.	.	.	.	.	.	.	.	.	27.5	0.7	.	33.3	0.7	0.211	.	.	.	.	.	.	.	.	27.5	0.7	.	33.3	0.7	0.211	30	Chong et al. 2008	Environmental Entomology 37, 323-332	Maconellicoccus hirsutus
29	Scatella tenuicosta	Diptera	Ephydridae	ALGIVORE	.	.	.	.	.	.	.	.	.	.	.	.	29	6.59	0.12	35	6.8	0.23	0.032	29	6.29	0.08	35	5.87	0.06	-0.072	29	14.62	0.2	35	14.37	0.27	-0.017	20	Ugine et al. 2007	Environmental Entomology 36, 989-997	Scatella tenuicosta
29	Scatella tenuicosta	Diptera	Ephydridae	ALGIVORE	.	.	.	.	.	.	.	.	.	.	.	.	39	3.77	0.04	26	3.75	0.05	-0.005	39	3.44	0.07	26	3.37	0.08	-0.021	39	8.21	0.07	26	8.12	0.09	-0.011	26	Ugine et al. 2007	Environmental Entomology 36, 989-997	Scatella tenuicosta
29	Scatella tenuicosta	Diptera	Ephydridae	ALGIVORE	.	.	.	.	.	.	.	.	.	.	.	.	29	3.19	0.06	31	3.11	0.04	-0.026	29	3.17	0.04	31	3.08	0.06	-0.029	29	7.07	0.07	31	7	0.07	-0.01	28.5	Ugine et al. 2007	Environmental Entomology 36, 989-997	Scatella tenuicosta
30	Aphidius colemani	Hymenoptera	Braconidae	PARASITOID_K	.	.	.	.	.	.	.	.	.	.	.	.	.	.	.	.	.	.	.	.	.	.	.	.	.	.	.	51.8	7.01	.	52.2	6.74	0.008	10	Zamani et al. 2007	Environmental Entomology 36, 263-271	Aphidius colemani
30	Aphidius colemani	Hymenoptera	Braconidae	PARASITOID_K	.	.	.	.	.	.	.	.	.	.	.	.	.	.	.	.	.	.	.	.	.	.	.	.	.	.	.	20.8	2.45	.	21.2	2.17	0.019	15	Zamani et al. 2007	Environmental Entomology 36, 263-271	Aphidius colemani
30	Aphidius colemani	Hymenoptera	Braconidae	PARASITOID_K	.	.	.	.	.	.	.	.	.	.	.	.	.	.	.	.	.	.	.	.	.	.	.	.	.	.	.	13.6	1.92	.	13.9	1.78	0.022	20	Zamani et al. 2007	Environmental Entomology 36, 263-271	Aphidius colemani
30	Aphidius colemani	Hymenoptera	Braconidae	PARASITOID_K	.	.	.	.	.	.	.	.	.	.	.	.	.	.	.	.	.	.	.	.	.	.	.	.	.	.	.	9.9	1.43	.	10.3	1.62	0.04	25	Zamani et al. 2007	Environmental Entomology 36, 263-271	Aphidius colemani
30	Aphidius colemani	Hymenoptera	Braconidae	PARASITOID_K	.	.	.	.	.	.	.	.	.	.	.	.	.	.	.	.	.	.	.	.	.	.	.	.	.	.	.	11.1	1.59	.	11.3	1.43	0.018	30	Zamani et al. 2007	Environmental Entomology 36, 263-271	Aphidius colemani
31	Aphidius colemani	Hymenoptera	Braconidae	PARASITOID_K	.	.	.	.	.	.	.	.	.	.	.	.	.	.	.	.	.	.	.	.	.	.	.	.	.	.	.	47.6	3.58	.	50.7	4.42	0.065	10	Zamani et al. 2007	Environmental Entomology 36, 263-271	Aphidius colemani
31	Aphidius colemani	Hymenoptera	Braconidae	PARASITOID_K	.	.	.	.	.	.	.	.	.	.	.	.	.	.	.	.	.	.	.	.	.	.	.	.	.	.	.	23.5	3.13	.	24.1	3.05	0.026	15	Zamani et al. 2007	Environmental Entomology 36, 263-271	Aphidius colemani
31	Aphidius colemani	Hymenoptera	Braconidae	PARASITOID_K	.	.	.	.	.	.	.	.	.	.	.	.	.	.	.	.	.	.	.	.	.	.	.	.	.	.	.	12.7	1.46	.	14.3	1.47	0.126	20	Zamani et al. 2007	Environmental Entomology 36, 263-271	Aphidius colemani
31	Aphidius colemani	Hymenoptera	Braconidae	PARASITOID_K	.	.	.	.	.	.	.	.	.	.	.	.	.	.	.	.	.	.	.	.	.	.	.	.	.	.	.	9.7	1.53	.	10	1.69	0.031	25	Zamani et al. 2007	Environmental Entomology 36, 263-271	Aphidius colemani
31	Aphidius colemani	Hymenoptera	Braconidae	PARASITOID_K	.	.	.	.	.	.	.	.	.	.	.	.	.	.	.	.	.	.	.	.	.	.	.	.	.	.	.	12.3	2.77	.	11.6	2.49	-0.06	30	Zamani et al. 2007	Environmental Entomology 36, 263-271	Aphidius colemani
32	Aphidius matricariae	Hymenoptera	Braconidae	PARASITOID_K	.	.	.	.	.	.	.	.	.	.	.	.	.	.	.	.	.	.	.	.	.	.	.	.	.	.	.	57.3	5.41	.	58.1	6.54	0.014	10	Zamani et al. 2007	Environmental Entomology 36, 263-271	Aphidius matricariae
32	Aphidius matricariae	Hymenoptera	Braconidae	PARASITOID_K	.	.	.	.	.	.	.	.	.	.	.	.	.	.	.	.	.	.	.	.	.	.	.	.	.	.	.	26.3	4.77	.	26.4	4.23	0.004	15	Zamani et al. 2007	Environmental Entomology 36, 263-271	Aphidius matricariae
32	Aphidius matricariae	Hymenoptera	Braconidae	PARASITOID_K	.	.	.	.	.	.	.	.	.	.	.	.	.	.	.	.	.	.	.	.	.	.	.	.	.	.	.	13.4	1.67	.	13.7	1.31	0.022	20	Zamani et al. 2007	Environmental Entomology 36, 263-271	Aphidius matricariae
32	Aphidius matricariae	Hymenoptera	Braconidae	PARASITOID_K	.	.	.	.	.	.	.	.	.	.	.	.	.	.	.	.	.	.	.	.	.	.	.	.	.	.	.	11.8	0.99	.	12.1	1.45	0.025	25	Zamani et al. 2007	Environmental Entomology 36, 263-271	Aphidius matricariae
32	Aphidius matricariae	Hymenoptera	Braconidae	PARASITOID_K	.	.	.	.	.	.	.	.	.	.	.	.	.	.	.	.	.	.	.	.	.	.	.	.	.	.	.	11.9	1.09	.	12.3	1.97	0.034	30	Zamani et al. 2007	Environmental Entomology 36, 263-271	Aphidius matricariae
33	Aphidius matricariae	Hymenoptera	Braconidae	PARASITOID_K	.	.	.	.	.	.	.	.	.	.	.	.	.	.	.	.	.	.	.	.	.	.	.	.	.	.	.	53.4	3.41	.	55.6	3.82	0.041	10	Zamani et al. 2007	Environmental Entomology 36, 263-271	Aphidius matricariae
33	Aphidius matricariae	Hymenoptera	Braconidae	PARASITOID_K	.	.	.	.	.	.	.	.	.	.	.	.	.	.	.	.	.	.	.	.	.	.	.	.	.	.	.	27.9	2.07	.	27.6	3.35	-0.011	15	Zamani et al. 2007	Environmental Entomology 36, 263-271	Aphidius matricariae
33	Aphidius matricariae	Hymenoptera	Braconidae	PARASITOID_K	.	.	.	.	.	.	.	.	.	.	.	.	.	.	.	.	.	.	.	.	.	.	.	.	.	.	.	14.7	2.37	.	14.9	2.38	0.014	20	Zamani et al. 2007	Environmental Entomology 36, 263-271	Aphidius matricariae
33	Aphidius matricariae	Hymenoptera	Braconidae	PARASITOID_K	.	.	.	.	.	.	.	.	.	.	.	.	.	.	.	.	.	.	.	.	.	.	.	.	.	.	.	11.5	2.07	.	11.6	1.48	0.009	25	Zamani et al. 2007	Environmental Entomology 36, 263-271	Aphidius matricariae
33	Aphidius matricariae	Hymenoptera	Braconidae	PARASITOID_K	.	.	.	.	.	.	.	.	.	.	.	.	.	.	.	.	.	.	.	.	.	.	.	.	.	.	.	12.3	2.55	.	12.6	2.53	0.024	30	Zamani et al. 2007	Environmental Entomology 36, 263-271	Aphidius matricariae
34	Librodor japonicus	Coleoptera	Nitidulidae	FRUGIVORE	A	L	15.81	12.98	-0.218	13	8.1	0.08	8	8	0	-0.013	13	41.2	.	8	40.7	.	-0.012	13	15.3	0.31	8	14.6	0.18	-0.048	13	77.8	1.03	8	77.3	1.2	-0.006	20	Okada & Miyatake 2007	Applied Entomology & Zoology 42, 411-417	Glischrochilus japonicus
34	Librodor japonicus	Coleoptera	Nitidulidae	FRUGIVORE	A	L	17.58	15.81	-0.111	14	5.2	0.11	8	5	0	-0.04	14	30.1	.	8	29.9	.	-0.007	14	11.3	0.24	8	11.3	0.42	0	14	57.7	1.1	8	56.6	2.86	-0.019	22.5	Okada & Miyatake 2007	Applied Entomology & Zoology 42, 411-417	Glischrochilus japonicus
34	Librodor japonicus	Coleoptera	Nitidulidae	FRUGIVORE	A	L	19.47	16.39	-0.188	6	4	0	13	4	0	0	6	30.8	.	13	29.4	.	-0.048	6	11.4	0.41	13	10.5	0.25	-0.086	16	54.1	0.68	13	51.3	0.92	-0.055	25	Okada & Miyatake 2007	Applied Entomology & Zoology 42, 411-417	Glischrochilus japonicus
34	Librodor japonicus	Coleoptera	Nitidulidae	FRUGIVORE	A	L	16.58	15.44	-0.074	9	4.3	0.17	12	4.7	0.14	0.093	9	23.8	.	12	23	.	-0.035	9	9	0.17	12	7.7	0.4	-0.169	9	47.6	1.17	12	44.9	1.13	-0.06	27.5	Okada & Miyatake 2007	Applied Entomology & Zoology 42, 411-417	Glischrochilus japonicus
34	Librodor japonicus	Coleoptera	Nitidulidae	FRUGIVORE	A	L	16.19	13.65	-0.186	7	3.9	0.15	8	3.9	0.11	0	7	23.9	.	8	25	.	0.046	7	9	0.38	8	8.3	0.32	-0.084	7	43.1	1.02	8	43.6	1.52	0.012	30	Okada & Miyatake 2007	Applied Entomology & Zoology 42, 411-417	Glischrochilus japonicus
35	Chrysocharis pubicornis	Hymenoptera	Eulophidae	PARASITOID_K	.	.	.	.	.	.	.	.	.	.	.	.	67	19.3	0.2	136	19.1	0.09	-0.01	67	18.7	0.17	136	19.1	0.1	0.021	67	38	0.33	136	38.2	0.15	0.005	15	Larios et al. 2007	Applied Entomology and Zoology 42, 189-197	Chrysocharis pubicornis
35	Chrysocharis pubicornis	Hymenoptera	Eulophidae	PARASITOID_K	.	.	.	.	.	.	.	.	.	.	.	.	51	15	0.15	66	15.2	0.18	0.013	51	14.7	0.15	66	15.4	0.16	0.048	51	29.7	0.22	66	30.6	0.28	0.03	17.5	Larios et al. 2007	Applied Entomology and Zoology 42, 189-197	Chrysocharis pubicornis
35	Chrysocharis pubicornis	Hymenoptera	Eulophidae	PARASITOID_K	.	.	.	.	.	.	.	.	.	.	.	.	55	11.8	0.13	55	12	0.15	0.017	55	12.5	0.12	55	12.7	0.13	0.016	55	24.3	0.19	55	24.8	0.22	0.021	20	Larios et al. 2007	Applied Entomology and Zoology 42, 189-197	Chrysocharis pubicornis
35	Chrysocharis pubicornis	Hymenoptera	Eulophidae	PARASITOID_K	.	.	.	.	.	.	.	.	.	.	.	.	74	9.9	0.14	55	9.6	0.12	-0.031	74	9.6	0.09	55	10.3	0.11	0.073	74	19.5	0.15	55	19.9	0.18	0.021	22.5	Larios et al. 2007	Applied Entomology and Zoology 42, 189-197	Chrysocharis pubicornis
35	Chrysocharis pubicornis	Hymenoptera	Eulophidae	PARASITOID_K	.	.	.	.	.	.	.	.	.	.	.	.	58	8.7	0.14	54	8.4	0.1	-0.036	58	8.2	0.09	54	8.5	0.08	0.037	58	16.9	0.14	54	17	0.12	0.006	25	Larios et al. 2007	Applied Entomology and Zoology 42, 189-197	Chrysocharis pubicornis
36	Lymantria dispar	Lepidoptera	Lymantriidae	HERBIVORE	P	M	630	2090	2.317	.	.	.	.	.	.	.	8	38.5	0.7	6	49	2.3	0.273	.	.	.	.	.	.	.	.	.	.	.	.	.	.	20	Karolewski et al. 2007	Dendrobiology 58, 43-49	Lymantria dispar
36	Lymantria dispar	Lepidoptera	Lymantriidae	HERBIVORE	P	M	660	1490	1.258	.	.	.	.	.	.	.	8	28.8	1.1	7	37.1	1.4	0.288	.	.	.	.	.	.	.	.	.	.	.	.	.	.	25	Karolewski et al. 2007	Dendrobiology 58, 43-49	Lymantria dispar
37	Compsilura concinnata	Diptera	Tachinidae	PARASITOID_K	P	M	45.3	60.4	0.333	.	.	.	.	.	.	.	.	.	.	.	.	.	.	18	29.9	0.3	11	31.7	0.2	0.06	18	54.3	1.4	11	55.4	1.7	0.02	15	Ichiki & Nakamura 2007	Japan Agricultural Research Quarterly 41, 227-232	Compsilura concinnata
37	Compsilura concinnata	Diptera	Tachinidae	PARASITOID_K	P	M	36.3	52.8	0.455	.	.	.	.	.	.	.	.	.	.	.	.	.	.	18	20.9	0.2	13	23.5	0.2	0.124	18	35.5	0.5	13	39.8	1	0.121	17.5	Ichiki & Nakamura 2007	Japan Agricultural Research Quarterly 41, 227-232	Compsilura concinnata
37	Compsilura concinnata	Diptera	Tachinidae	PARASITOID_K	P	M	34.3	51.4	0.499	.	.	.	.	.	.	.	.	.	.	.	.	.	.	24	15.9	0.2	12	17.6	0.3	0.107	24	26.4	0.3	12	28.5	0.3	0.08	20	Ichiki & Nakamura 2007	Japan Agricultural Research Quarterly 41, 227-232	Compsilura concinnata
37	Compsilura concinnata	Diptera	Tachinidae	PARASITOID_K	P	M	35.6	50.3	0.413	.	.	.	.	.	.	.	.	.	.	.	.	.	.	18	13	0.2	15	14.7	0.3	0.131	18	21.4	0.2	15	23.8	0.4	0.112	22.5	Ichiki & Nakamura 2007	Japan Agricultural Research Quarterly 41, 227-232	Compsilura concinnata
37	Compsilura concinnata	Diptera	Tachinidae	PARASITOID_K	P	M	32.9	47.6	0.447	.	.	.	.	.	.	.	.	.	.	.	.	.	.	27	12	0.2	36	13.4	0.1	0.117	27	20	0.2	36	22.2	0.2	0.11	25	Ichiki & Nakamura 2007	Japan Agricultural Research Quarterly 41, 227-232	Compsilura concinnata
37	Compsilura concinnata	Diptera	Tachinidae	PARASITOID_K	P	M	33.9	44.4	0.31	.	.	.	.	.	.	.	.	.	.	.	.	.	.	13	9.9	0.1	14	10.7	0.2	0.081	13	17.2	0.2	14	18.7	0.3	0.087	27.5	Ichiki & Nakamura 2007	Japan Agricultural Research Quarterly 41, 227-232	Compsilura concinnata
38	Pnigalio pectinicornis	Hymenoptera	Eulophidae	PARASITOID_I	.	.	.	.	.	43	1	0	9	1	0	0	43	2.73	0.09	9	3	0.31	0.099	43	5.1	0.09	9	5.61	0.13	0.1	43	8.86	0.14	9	9.61	0.37	0.085	25	Kalaitzaki et al. 2007	Environmental Entomology 36, 497-505	Pnigalio pectinicornis
38	Pnigalio pectinicornis	Hymenoptera	Eulophidae	PARASITOID_I	.	.	.	.	.	52	0.83	0	6	0.83	0	0	52	2.62	0.05	6	2.66	0.37	0.015	52	4.66	0.06	6	5.41	0.32	0.161	52	8.12	0.08	6	8.91	0.41	0.097	30	Kalaitzaki et al. 2007	Environmental Entomology 36, 497-505	Pnigalio pectinicornis
38	Pnigalio pectinicornis	Hymenoptera	Eulophidae	PARASITOID_I	.	.	.	.	.	29	0.91	0	8	0.91	0	0	29	2.75	0.06	8	2.83	0.06	0.029	29	4.99	0.07	8	4.82	0.06	-0.035	29	8.65	0.05	8	8.45	0.11	-0.024	32.5	Kalaitzaki et al. 2007	Environmental Entomology 36, 497-505	Pnigalio pectinicornis
39	Pnigalio pectinicornis	Hymenoptera	Eulophidae	PARASITOID_I	.	.	.	.	.	22	1.5	0	7	1.5	0	0	22	4.09	0.15	7	4	0	-0.023	22	6.36	0.11	7	6	0	-0.06	22	11.95	0.17	7	11.5	0	-0.039	20	Kalaitzaki et al. 2007	Environmental Entomology 36, 497-505	Pnigalio pectinicornis
39	Pnigalio pectinicornis	Hymenoptera	Eulophidae	PARASITOID_I	.	.	.	.	.	40	1	0	8	1	0	0	40	2.52	0.09	8	2.87	0.44	0.139	40	5.13	0.07	8	5	0.16	-0.026	40	8.66	0.1	8	8.87	0.29	0.024	25	Kalaitzaki et al. 2007	Environmental Entomology 36, 497-505	Pnigalio pectinicornis
39	Pnigalio pectinicornis	Hymenoptera	Eulophidae	PARASITOID_I	.	.	.	.	.	60	0.83	0	9	0.83	0	0	60	2.51	0.05	9	2.83	0.16	0.127	60	4.66	0.07	9	4.83	0.08	0.036	60	8	0.08	9	8.5	0.18	0.063	30	Kalaitzaki et al. 2007	Environmental Entomology 36, 497-505	Pnigalio pectinicornis
40	Aethina tumida	Coleoptera	Nitidulidae	IN BEE HIVES	A	M	11.53	12.95	0.123	.	.	.	.	.	.	.	41	10.27	.	39	10.2	.	-0.007	41	5.48	0.09	39	5.33	0.09	-0.028	41	20.88	0.11	39	20.49	0.1	-0.019	34	Guzman & Frake 2007	Journal of Apicultural Research 46, 88-93	Aethina tumida
40	Aethina tumida	Coleoptera	Nitidulidae	IN BEE HIVES	A	M	10.02	11.4	0.138	.	.	.	.	.	.	.	41	17.11	.	46	16.9	.	-0.012	41	10.9	0.1	46	10.8	0.1	-0.009	41	36.63	0.12	46	36.02	0.15	-0.017	.	Guzman & Frake 2007	Journal of Apicultural Research 46, 88-93	Aethina tumida
41	Orius similis	Hemiptera	Anthocoridae	PREDATOR	.	.	.	.	.	.	.	.	.	.	.	.	7	41.1	1.5	7	41.9	1	0.019	.	.	.	.	.	.	.	7	41.1	1.5	7	41.9	1	0.019	18	Ahmadi et al. 2007	Turkish Journal of Entomology 31, 253-268	Orius insidiosus
41	Orius similis	Hemiptera	Anthocoridae	PREDATOR	.	.	.	.	.	.	.	.	.	.	.	.	8	13.7	0.6	7	13.9	0.7	0.015	.	.	.	.	.	.	.	8	13.7	0.6	7	13.9	0.7	0.015	30	Ahmadi et al. 2007	Turkish Journal of Entomology 31, 253-268	Orius insidiosus
42	Orius similis	Hemiptera	Anthocoridae	PREDATOR	.	.	.	.	.	.	.	.	.	.	.	.	7	36.4	1	6	37.5	1.1	0.03	.	.	.	.	.	.	.	7	36.4	1	6	37.5	1.1	0.03	18	Ahmadi et al. 2007	Turkish Journal of Entomology 31, 253-268	Orius insidiosus
42	Orius similis	Hemiptera	Anthocoridae	PREDATOR	.	.	.	.	.	.	.	.	.	.	.	.	7	11.7	0.4	11	12.1	0.2	0.034	.	.	.	.	.	.	.	7	11.7	0.4	11	12.1	0.2	0.034	30	Ahmadi et al. 2007	Turkish Journal of Entomology 31, 253-268	Orius insidiosus
43	Anaphes victus	Hymenoptera	Mymaridae	PARASITOID_I	.	.	.	.	.	.	.	.	.	.	.	.	.	.	.	.	.	.	.	.	.	.	.	.	.	.	30	38.6	0.5	30	39.2	0.4	0.016	11.5	Traore et al. 2006	Annals of the Entomological Society of America 99, 1121-1126	Anaphes victus
43	Anaphes victus	Hymenoptera	Mymaridae	PARASITOID_I	.	.	.	.	.	.	.	.	.	.	.	.	.	.	.	.	.	.	.	.	.	.	.	.	.	.	30	28.8	0.2	30	32.1	0.3	0.115	12.5	Traore et al. 2006	Annals of the Entomological Society of America 99, 1121-1126	Anaphes victus
43	Anaphes victus	Hymenoptera	Mymaridae	PARASITOID_I	.	.	.	.	.	.	.	.	.	.	.	.	.	.	.	.	.	.	.	.	.	.	.	.	.	.	30	25.8	0.3	30	27	0.3	0.047	15	Traore et al. 2006	Annals of the Entomological Society of America 99, 1121-1126	Anaphes victus
43	Anaphes victus	Hymenoptera	Mymaridae	PARASITOID_I	.	.	.	.	.	.	.	.	.	.	.	.	.	.	.	.	.	.	.	.	.	.	.	.	.	.	30	17.1	0.1	30	17.8	0.2	0.041	17.5	Traore et al. 2006	Annals of the Entomological Society of America 99, 1121-1126	Anaphes victus
43	Anaphes victus	Hymenoptera	Mymaridae	PARASITOID_I	.	.	.	.	.	.	.	.	.	.	.	.	.	.	.	.	.	.	.	.	.	.	.	.	.	.	30	12.5	0.1	30	13.2	0.1	0.056	20	Traore et al. 2006	Annals of the Entomological Society of America 99, 1121-1126	Anaphes victus
43	Anaphes victus	Hymenoptera	Mymaridae	PARASITOID_I	.	.	.	.	.	.	.	.	.	.	.	.	.	.	.	.	.	.	.	.	.	.	.	.	.	.	30	10.6	0.1	30	11.3	0.1	0.066	22.5	Traore et al. 2006	Annals of the Entomological Society of America 99, 1121-1126	Anaphes victus
43	Anaphes victus	Hymenoptera	Mymaridae	PARASITOID_I	.	.	.	.	.	.	.	.	.	.	.	.	.	.	.	.	.	.	.	.	.	.	.	.	.	.	30	9.7	0.1	30	10.4	0.1	0.072	25	Traore et al. 2006	Annals of the Entomological Society of America 99, 1121-1126	Anaphes victus
43	Anaphes victus	Hymenoptera	Mymaridae	PARASITOID_I	.	.	.	.	.	.	.	.	.	.	.	.	.	.	.	.	.	.	.	.	.	.	.	.	.	.	30	8.1	0.1	30	8.8	0.1	0.086	27	Traore et al. 2006	Annals of the Entomological Society of America 99, 1121-1126	Anaphes victus
43	Anaphes victus	Hymenoptera	Mymaridae	PARASITOID_I	.	.	.	.	.	.	.	.	.	.	.	.	.	.	.	.	.	.	.	.	.	.	.	.	.	.	30	8.3	0.1	30	8.6	0.1	0.036	30	Traore et al. 2006	Annals of the Entomological Society of America 99, 1121-1126	Anaphes victus
43	Anaphes victus	Hymenoptera	Mymaridae	PARASITOID_I	.	.	.	.	.	.	.	.	.	.	.	.	.	.	.	.	.	.	.	.	.	.	.	.	.	.	30	7.6	0.1	30	8.3	0.1	0.092	32	Traore et al. 2006	Annals of the Entomological Society of America 99, 1121-1126	Anaphes victus
43	Anaphes victus	Hymenoptera	Mymaridae	PARASITOID_I	.	.	.	.	.	.	.	.	.	.	.	.	.	.	.	.	.	.	.	.	.	.	.	.	.	.	30	10	0.1	30	10	0.2	0	34	Traore et al. 2006	Annals of the Entomological Society of America 99, 1121-1126	Anaphes victus
44	Epiphyas postvittana	Lepidoptera	Tortricidae	HERBIVORE	P	M	14.8	21.4	0.446	.	.	.	.	.	.	.	39	32.7	1.3	26	37.7	1.3	0.153	25	7.5	0.2	20	7.3	0.2	-0.027	25	40.2	.	20	45	.	0.119	25.5	Mo et al. 2006	Journal of Economic Entomology 99, 1321-1326	Epiphyas postvittana
44	Epiphyas postvittana	Lepidoptera	Tortricidae	HERBIVORE	P	M	18.3	26.6	0.454	.	.	.	.	.	.	.	50	48.9	1.2	40	52.7	1.4	0.078	26	12.4	0.3	24	11.9	0.2	-0.042	26	61.3	.	24	64.6	.	0.054	18.6	Mo et al. 2006	Journal of Economic Entomology 99, 1321-1326	Epiphyas postvittana
45	Epiphyas postvittana	Lepidoptera	Tortricidae	HERBIVORE	P	M	15.6	26.7	0.712	.	.	.	.	.	.	.	115	33.8	0.6	65	37.4	1.1	0.107	52	7.8	0.1	22	7.2	0.1	-0.083	52	41.6	.	22	44.6	.	0.072	25.5	Mo et al. 2006	Journal of Economic Entomology 99, 1321-1326	Epiphyas postvittana
45	Epiphyas postvittana	Lepidoptera	Tortricidae	HERBIVORE	P	M	19.4	29.1	0.5	.	.	.	.	.	.	.	98	37.6	0.6	93	42.1	0.6	0.12	89	12.8	0.1	81	11.8	0.1	-0.085	89	50.4	.	81	53.9	.	0.069	18.6	Mo et al. 2006	Journal of Economic Entomology 99, 1321-1326	Epiphyas postvittana
46	Epiphyas postvittana	Lepidoptera	Tortricidae	HERBIVORE	P	M	14.2	19.3	0.359	.	.	.	.	.	.	.	65	31.8	1.1	57	34	1.1	0.069	47	7.6	0.1	45	7.4	0.1	-0.027	47	39.4	.	45	41.4	.	0.051	25.5	Mo et al. 2006	Journal of Economic Entomology 99, 1321-1326	Epiphyas postvittana
46	Epiphyas postvittana	Lepidoptera	Tortricidae	HERBIVORE	P	M	16.1	23.8	0.478	.	.	.	.	.	.	.	53	40.3	1.1	33	46.2	1.2	0.146	41	13	0.1	28	12.1	0.1	-0.074	41	53.3	.	28	58.3	.	0.094	18.6	Mo et al. 2006	Journal of Economic Entomology 99, 1321-1326	Epiphyas postvittana
47	Trissolcus semistriatus	Hymenoptera	Scelionidae	PARASITOID_I	.	.	.	.	.	.	.	.	.	.	.	.	.	.	.	.	.	.	.	.	.	.	.	.	.	.	.	35.6	0.2	.	37.2	0.2	0.045	17	Kivan & Kilic 2006	Entomological Science 9, 39-46	Trissolcus semistriatus
47	Trissolcus semistriatus	Hymenoptera	Scelionidae	PARASITOID_I	.	.	.	.	.	.	.	.	.	.	.	.	.	.	.	.	.	.	.	.	.	.	.	.	.	.	.	16.8	0.1	.	18.9	0.1	0.125	20	Kivan & Kilic 2006	Entomological Science 9, 39-46	Trissolcus semistriatus
47	Trissolcus semistriatus	Hymenoptera	Scelionidae	PARASITOID_I	.	.	.	.	.	.	.	.	.	.	.	.	.	.	.	.	.	.	.	.	.	.	.	.	.	.	.	9.9	0.1	.	11.4	0.1	0.152	26	Kivan & Kilic 2006	Entomological Science 9, 39-46	Trissolcus semistriatus
47	Trissolcus semistriatus	Hymenoptera	Scelionidae	PARASITOID_I	.	.	.	.	.	.	.	.	.	.	.	.	.	.	.	.	.	.	.	.	.	.	.	.	.	.	.	7.1	0.2	.	8.4	0.2	0.183	32	Kivan & Kilic 2006	Entomological Science 9, 39-46	Trissolcus semistriatus
48	Teia anartoides	Lepidoptera	Lymantriidae	HERBIVORE	P	M	98.2	553.2	4.633	.	.	.	.	.	.	.	.	36.5	0.536	.	50	0.612	0.37	.	19.7	0.128	.	11.7	0.23	-0.684	.	70.9	0.485	.	76.4	0.561	0.078	17.7	Charles et al. 2006	New Zealand Entomologist 29, 27-36	Teia anartoides
48	Teia anartoides	Lepidoptera	Lymantriidae	HERBIVORE	P	M	86.9	414.4	3.769	.	.	.	.	.	.	.	.	23.9	0.434	.	32.4	0.459	0.356	.	13.7	0.102	.	8.3	0.179	-0.651	.	47.7	0.408	.	50.8	0.587	0.065	21.9	Charles et al. 2006	New Zealand Entomologist 29, 27-36	Teia anartoides
48	Teia anartoides	Lepidoptera	Lymantriidae	HERBIVORE	P	M	90.5	477.6	4.277	.	.	.	.	.	.	.	.	21.2	0.153	.	31.7	0.638	0.495	.	12.7	0.077	.	7.3	0.102	-0.74	.	43.3	0.23	.	48.8	0.638	0.127	22.5	Charles et al. 2006	New Zealand Entomologist 29, 27-36	Teia anartoides
48	Teia anartoides	Lepidoptera	Lymantriidae	HERBIVORE	P	M	53.1	267.6	4.04	.	.	.	.	.	.	.	.	16.3	0.255	.	20.2	0.51	0.239	.	8.6	0.204	.	6	0.102	-0.433	.	32.7	0.281	.	34.1	0.51	0.043	30	Charles et al. 2006	New Zealand Entomologist 29, 27-36	Teia anartoides
49	Aedes albopictus	Diptera	Culicidae	DETRITIVORE	P	M	1.91	2.57	0.346	.	.	.	.	.	.	.	103	17.01	0.3	83	17.94	0.32	0.055	.	.	.	.	.	.	.	.	.	.	.	.	.	.	16	Armbruster & Conn 2006	Annals of the Entomological Society of America 99, 1234-1243	Aedes albopictus
49	Aedes albopictus	Diptera	Culicidae	DETRITIVORE	P	M	1.61	2.13	0.323	.	.	.	.	.	.	.	105	6.4	0.08	82	7.41	0.1	0.158	.	.	.	.	.	.	.	.	.	.	.	.	.	.	26	Armbruster & Conn 2006	Annals of the Entomological Society of America 99, 1234-1243	Aedes albopictus
50	Aedes albopictus	Diptera	Culicidae	DETRITIVORE	P	M	1.92	2.54	0.323	.	.	.	.	.	.	.	122	16.11	0.225	103	18.27	0.25	0.134	.	.	.	.	.	.	.	.	.	.	.	.	.	.	16	Armbruster & Conn 2006	Annals of the Entomological Society of America 99, 1234-1243	Aedes albopictus
50	Aedes albopictus	Diptera	Culicidae	DETRITIVORE	P	M	1.62	2.06	0.272	.	.	.	.	.	.	.	126	6.76	0.1	99	7.86	0.16	0.163	.	.	.	.	.	.	.	.	.	.	.	.	.	.	26	Armbruster & Conn 2006	Annals of the Entomological Society of America 99, 1234-1243	Aedes albopictus
51	Aedes albopictus	Diptera	Culicidae	DETRITIVORE	P	M	1.94	2.54	0.309	.	.	.	.	.	.	.	73	15.93	0.29	66	17.5	0.25	0.099	.	.	.	.	.	.	.	.	.	.	.	.	.	.	16	Armbruster & Conn 2006	Annals of the Entomological Society of America 99, 1234-1243	Aedes albopictus
51	Aedes albopictus	Diptera	Culicidae	DETRITIVORE	P	M	1.59	2.11	0.327	.	.	.	.	.	.	.	101	6.8	0.185	79	7.58	0.165	0.115	.	.	.	.	.	.	.	.	.	.	.	.	.	.	26	Armbruster & Conn 2006	Annals of the Entomological Society of America 99, 1234-1243	Aedes albopictus
52	Aedes albopictus	Diptera	Culicidae	DETRITIVORE	P	M	1.98	2.56	0.293	.	.	.	.	.	.	.	83	16.65	0.23	59	18.78	0.365	0.128	.	.	.	.	.	.	.	.	.	.	.	.	.	.	16	Armbruster & Conn 2006	Annals of the Entomological Society of America 99, 1234-1243	Aedes albopictus
52	Aedes albopictus	Diptera	Culicidae	DETRITIVORE	P	M	1.65	2.19	0.327	.	.	.	.	.	.	.	88	6.74	0.245	79	7.92	0.24	0.175	.	.	.	.	.	.	.	.	.	.	.	.	.	.	26	Armbruster & Conn 2006	Annals of the Entomological Society of America 99, 1234-1243	Aedes albopictus
53	Aedes albopictus	Diptera	Culicidae	DETRITIVORE	P	M	2.03	2.58	0.271	.	.	.	.	.	.	.	84	16.12	0.235	94	17.48	0.17	0.084	.	.	.	.	.	.	.	.	.	.	.	.	.	.	16	Armbruster & Conn 2006	Annals of the Entomological Society of America 99, 1234-1243	Aedes albopictus
53	Aedes albopictus	Diptera	Culicidae	DETRITIVORE	P	M	1.68	2.19	0.304	.	.	.	.	.	.	.	95	6.39	0.08	111	7.62	0.11	0.192	.	.	.	.	.	.	.	.	.	.	.	.	.	.	26	Armbruster & Conn 2006	Annals of the Entomological Society of America 99, 1234-1243	Aedes albopictus
54	Aedes albopictus	Diptera	Culicidae	DETRITIVORE	P	M	1.93	2.57	0.332	.	.	.	.	.	.	.	79	16.78	0.3	93	17.77	0.255	0.059	.	.	.	.	.	.	.	.	.	.	.	.	.	.	16	Armbruster & Conn 2006	Annals of the Entomological Society of America 99, 1234-1243	Aedes albopictus
54	Aedes albopictus	Diptera	Culicidae	DETRITIVORE	P	M	1.62	2.17	0.34	.	.	.	.	.	.	.	83	6.59	0.135	84	7.52	0.13	0.141	.	.	.	.	.	.	.	.	.	.	.	.	.	.	26	Armbruster & Conn 2006	Annals of the Entomological Society of America 99, 1234-1243	Aedes albopictus
55	Aedes albopictus	Diptera	Culicidae	DETRITIVORE	P	M	1.95	2.53	0.297	.	.	.	.	.	.	.	139	15.82	0.16	100	18.16	0.205	0.148	.	.	.	.	.	.	.	.	.	.	.	.	.	.	16	Armbruster & Conn 2006	Annals of the Entomological Society of America 99, 1234-1243	Aedes albopictus
55	Aedes albopictus	Diptera	Culicidae	DETRITIVORE	P	M	1.56	2.03	0.301	.	.	.	.	.	.	.	111	6.32	0.095	96	7.38	0.095	0.168	.	.	.	.	.	.	.	.	.	.	.	.	.	.	26	Armbruster & Conn 2006	Annals of the Entomological Society of America 99, 1234-1243	Aedes albopictus
56	Aedes albopictus	Diptera	Culicidae	DETRITIVORE	P	M	1.96	2.71	0.383	.	.	.	.	.	.	.	116	16.53	0.245	100	17.84	0.205	0.079	.	.	.	.	.	.	.	.	.	.	.	.	.	.	16	Armbruster & Conn 2006	Annals of the Entomological Society of America 99, 1234-1243	Aedes albopictus
56	Aedes albopictus	Diptera	Culicidae	DETRITIVORE	P	M	1.58	2.32	0.468	.	.	.	.	.	.	.	111	6.17	0.085	99	7.13	0.07	0.156	.	.	.	.	.	.	.	.	.	.	.	.	.	.	26	Armbruster & Conn 2006	Annals of the Entomological Society of America 99, 1234-1243	Aedes albopictus
57	Aedes albopictus	Diptera	Culicidae	DETRITIVORE	P	M	2.1	2.66	0.267	.	.	.	.	.	.	.	120	16.36	0.22	104	17.53	0.18	0.072	.	.	.	.	.	.	.	.	.	.	.	.	.	.	16	Armbruster & Conn 2006	Annals of the Entomological Society of America 99, 1234-1243	Aedes albopictus
57	Aedes albopictus	Diptera	Culicidae	DETRITIVORE	P	M	1.66	2.25	0.355	.	.	.	.	.	.	.	101	6.29	0.07	86	7.14	0.105	0.135	.	.	.	.	.	.	.	.	.	.	.	.	.	.	26	Armbruster & Conn 2006	Annals of the Entomological Society of America 99, 1234-1243	Aedes albopictus
58	Haptoncus ocularis	Coleoptera	Nitidulidae	FRUGIVORE	A	L	0.36	0.31	-0.138	.	.	.	.	.	.	.	14	41.1	.	20	40.9	.	-0.005	14	13	0.27	20	13.1	0.38	0.008	21	54.4	0.89	41	53.9	0.5	-0.009	15	Tsukada et al. 2005	Applied Entomology & Zoology 40, 489-495	Haptoncus ocularis
58	Haptoncus ocularis	Coleoptera	Nitidulidae	FRUGIVORE	A	L	0.44	0.42	-0.041	.	.	.	.	.	.	.	13	18.8	.	8	18.8	.	0	13	5.6	0.14	8	5.3	0.25	-0.057	33	24.8	0.33	35	24.9	0.35	0.004	20	Tsukada et al. 2005	Applied Entomology & Zoology 40, 489-495	Haptoncus ocularis
58	Haptoncus ocularis	Coleoptera	Nitidulidae	FRUGIVORE	A	L	0.41	0.39	-0.042	.	.	.	.	.	.	.	18	13.3	.	24	13.2	.	-0.008	18	3.3	0.12	24	3.4	0.14	0.03	37	17.4	0.44	39	17	0.38	-0.024	25	Tsukada et al. 2005	Applied Entomology & Zoology 40, 489-495	Haptoncus ocularis
58	Haptoncus ocularis	Coleoptera	Nitidulidae	FRUGIVORE	A	L	0.36	0.31	-0.138	.	.	.	.	.	.	.	21	12.2	.	30	12	.	-0.017	21	2.5	0.15	30	2.6	0.11	0.04	41	15.1	0.27	69	15.1	0.16	0	30	Tsukada et al. 2005	Applied Entomology & Zoology 40, 489-495	Haptoncus ocularis
59	Cicadulina bipunctata	Hemiptera	Cicadellidae	HERBIVORE	.	.	.	.	.	.	.	.	.	.	.	.	9	36.4	0.97	12	35.6	0.53	-0.022	.	.	.	.	.	.	.	9	36.4	0.97	12	35.6	0.53	-0.022	19.2	Tokuda & Matsumura 2005	Applied Entomology & Zoology 40, 213-220	Cicadulina bipunctata
59	Cicadulina bipunctata	Hemiptera	Cicadellidae	HERBIVORE	.	.	.	.	.	.	.	.	.	.	.	.	20	22.8	0.57	19	22.5	0.19	-0.013	.	.	.	.	.	.	.	20	22.8	0.57	19	22.5	0.19	-0.013	22.1	Tokuda & Matsumura 2005	Applied Entomology & Zoology 40, 213-220	Cicadulina bipunctata
59	Cicadulina bipunctata	Hemiptera	Cicadellidae	HERBIVORE	.	.	.	.	.	.	.	.	.	.	.	.	23	15.8	0.16	27	15.9	0.17	0.006	.	.	.	.	.	.	.	23	15.8	0.16	27	15.9	0.17	0.006	25.3	Tokuda & Matsumura 2005	Applied Entomology & Zoology 40, 213-220	Cicadulina bipunctata
59	Cicadulina bipunctata	Hemiptera	Cicadellidae	HERBIVORE	.	.	.	.	.	.	.	.	.	.	.	.	17	12.6	0.12	21	12.8	0.13	0.016	.	.	.	.	.	.	.	17	12.6	0.12	21	12.8	0.13	0.016	28.4	Tokuda & Matsumura 2005	Applied Entomology & Zoology 40, 213-220	Cicadulina bipunctata
59	Cicadulina bipunctata	Hemiptera	Cicadellidae	HERBIVORE	.	.	.	.	.	.	.	.	.	.	.	.	22	10.9	0.14	16	11.4	0.18	0.046	.	.	.	.	.	.	.	22	10.9	0.14	16	11.4	0.18	0.046	31.4	Tokuda & Matsumura 2005	Applied Entomology & Zoology 40, 213-220	Cicadulina bipunctata
59	Cicadulina bipunctata	Hemiptera	Cicadellidae	HERBIVORE	.	.	.	.	.	.	.	.	.	.	.	.	19	10.5	0.29	28	10.7	0.13	0.019	.	.	.	.	.	.	.	19	10.5	0.29	28	10.7	0.13	0.019	34	Tokuda & Matsumura 2005	Applied Entomology & Zoology 40, 213-220	Cicadulina bipunctata
60	Adoxophyes honmai	Lepidoptera	Tortricidae	HERBIVORE	P	M	30.53	43.53	0.426	.	.	.	.	.	.	.	15	38	0.44	14	39.29	0.41	0.034	11	19.82	0.57	11	18.73	0.33	-0.058	11	57.82	.	11	58.02	.	0.003	15	Nabeta et al. 2005	Applied Entomology & Zoology 40, 231-238	Adoxophyes honmai
60	Adoxophyes honmai	Lepidoptera	Tortricidae	HERBIVORE	P	M	28.98	43.67	0.507	.	.	.	.	.	.	.	20	23.45	0.18	14	25.5	0.33	0.087	16	10.94	0.17	11	9.91	0.25	-0.104	16	34.39	.	11	35.41	.	0.03	20	Nabeta et al. 2005	Applied Entomology & Zoology 40, 231-238	Adoxophyes honmai
60	Adoxophyes honmai	Lepidoptera	Tortricidae	HERBIVORE	P	M	28.57	42.36	0.483	.	.	.	.	.	.	.	17	15.88	0.3	18	17.67	0.21	0.113	15	6.47	0.13	15	6.4	0.13	-0.011	15	22.35	.	15	24.07	.	0.077	23	Nabeta et al. 2005	Applied Entomology & Zoology 40, 231-238	Adoxophyes honmai
60	Adoxophyes honmai	Lepidoptera	Tortricidae	HERBIVORE	P	M	26.73	38.6	0.444	.	.	.	.	.	.	.	14	14.36	0.25	20	16	0.15	0.114	12	5.42	0.19	19	5.63	0.19	0.039	12	19.78	.	19	21.63	.	0.094	25	Nabeta et al. 2005	Applied Entomology & Zoology 40, 231-238	Adoxophyes honmai
60	Adoxophyes honmai	Lepidoptera	Tortricidae	HERBIVORE	P	M	27.86	40.08	0.439	.	.	.	.	.	.	.	25	11.6	0.13	13	13.38	0.18	0.153	16	5.06	0.14	11	4.27	0.14	-0.185	16	16.66	.	11	17.65	.	0.059	28	Nabeta et al. 2005	Applied Entomology & Zoology 40, 231-238	Adoxophyes honmai
60	Adoxophyes honmai	Lepidoptera	Tortricidae	HERBIVORE	P	M	26.04	39.3	0.509	.	.	.	.	.	.	.	14	12.29	0.19	19	14.05	0.18	0.143	10	5.7	0.21	19	5.05	0.12	-0.129	10	17.99	.	19	19.1	.	0.062	30	Nabeta et al. 2005	Applied Entomology & Zoology 40, 231-238	Adoxophyes honmai
61	Microplitis croceipes	Hymenoptera	Braconidae	PARASITOID_K	A	L	114.08	104.49	-0.092	.	.	.	.	.	.	.	16	27.4	1.1	15	31.2	0.9	0.139	16	25.8	0.6	15	30.1	0.7	0.167	16	53.2	1.5	15	60.7	1.3	0.141	15	Hoang & Takasu 2005	Applied Entomology & Zoology 40, 679-686	Microplitis croceipes
61	Microplitis croceipes	Hymenoptera	Braconidae	PARASITOID_K	A	L	100.54	88.72	-0.133	.	.	.	.	.	.	.	30	14.2	0.2	41	14.3	0.1	0.007	30	12.6	0.2	41	14	0.2	0.111	30	26.8	0.2	41	28.3	0.2	0.056	20	Hoang & Takasu 2005	Applied Entomology & Zoology 40, 679-686	Microplitis croceipes
61	Microplitis croceipes	Hymenoptera	Braconidae	PARASITOID_K	A	L	99.9	81.18	-0.231	.	.	.	.	.	.	.	32	9.8	0.2	37	9.8	0.2	0	32	9.7	0.1	37	10.4	0.1	0.072	32	19.5	0.2	37	20.1	0.2	0.031	23	Hoang & Takasu 2005	Applied Entomology & Zoology 40, 679-686	Microplitis croceipes
61	Microplitis croceipes	Hymenoptera	Braconidae	PARASITOID_K	A	L	101.19	82.88	-0.221	.	.	.	.	.	.	.	40	9.5	0.1	32	9.3	0.2	-0.022	40	8.9	0.1	32	9.4	0.1	0.056	40	18.4	0.1	32	18.7	0.2	0.016	25	Hoang & Takasu 2005	Applied Entomology & Zoology 40, 679-686	Microplitis croceipes
61	Microplitis croceipes	Hymenoptera	Braconidae	PARASITOID_K	A	L	91.13	77.85	-0.17	.	.	.	.	.	.	.	42	7.7	0.1	37	7.8	0.1	0.013	42	7	0.1	37	7.4	0.1	0.057	42	14.8	0.1	37	15.1	0.1	0.02	28	Hoang & Takasu 2005	Applied Entomology & Zoology 40, 679-686	Microplitis croceipes
61	Microplitis croceipes	Hymenoptera	Braconidae	PARASITOID_K	A	L	86.94	77.31	-0.125	.	.	.	.	.	.	.	25	7.3	0.1	32	7.6	0.1	0.041	25	7.5	0.1	32	7.9	0.1	0.053	25	14.8	0.2	32	15.5	0.2	0.047	30	Hoang & Takasu 2005	Applied Entomology & Zoology 40, 679-686	Microplitis croceipes
62	Anthonomus grandis grandis	Coleoptera	Curculionidae	FLORIVORE	.	.	.	.	.	.	.	.	.	.	.	.	.	.	.	.	.	.	.	.	.	.	.	.	.	.	.	44.4	2.2	.	48	2.7	0.081	15	Greenberg et al. 2005	Insect Science 12, 449-459	Anthonomus grandis
62	Anthonomus grandis grandis	Coleoptera	Curculionidae	FLORIVORE	.	.	.	.	.	.	.	.	.	.	.	.	.	.	.	.	.	.	.	.	.	.	.	.	.	.	.	26.2	2.5	.	29.7	2.1	0.134	20	Greenberg et al. 2005	Insect Science 12, 449-459	Anthonomus grandis
62	Anthonomus grandis grandis	Coleoptera	Curculionidae	FLORIVORE	.	.	.	.	.	.	.	.	.	.	.	.	.	.	.	.	.	.	.	.	.	.	.	.	.	.	.	14.9	1.3	.	17.1	1.4	0.148	25	Greenberg et al. 2005	Insect Science 12, 449-459	Anthonomus grandis
62	Anthonomus grandis grandis	Coleoptera	Curculionidae	FLORIVORE	.	.	.	.	.	.	.	.	.	.	.	.	.	.	.	.	.	.	.	.	.	.	.	.	.	.	.	11.1	1	.	14.2	1.2	0.279	30	Greenberg et al. 2005	Insect Science 12, 449-459	Anthonomus grandis
62	Anthonomus grandis grandis	Coleoptera	Curculionidae	FLORIVORE	.	.	.	.	.	.	.	.	.	.	.	.	.	.	.	.	.	.	.	.	.	.	.	.	.	.	.	11.2	0.7	.	13.1	1.3	0.17	35	Greenberg et al. 2005	Insect Science 12, 449-459	Anthonomus grandis
63	Pseudacteon obtusus	Diptera	Phoridae	PARASITOID_I	.	.	.	.	.	.	.	.	.	.	.	.	215	21.9	0.43	125	21.7	0.66	-0.009	215	25.1	0.29	125	27	0.32	0.076	215	47	0.5	125	48.7	0.77	0.036	22	Folgarait et al. 2005	Environmental Entomology 34, 308-316	Pseudacteon obtusus
63	Pseudacteon obtusus	Diptera	Phoridae	PARASITOID_I	.	.	.	.	.	.	.	.	.	.	.	.	81	16.4	0.54	33	19	1.15	0.159	81	18.8	0.63	33	19.3	0.7	0.027	81	35.2	0.87	33	38.3	1.45	0.088	28	Folgarait et al. 2005	Environmental Entomology 34, 308-316	Pseudacteon obtusus
64	Pseudacteon obtusus	Diptera	Phoridae	PARASITOID_I	.	.	.	.	.	.	.	.	.	.	.	.	55	22.4	0.82	21	20.7	1.44	-0.082	55	27.7	0.58	21	28.8	0.86	0.04	55	50.1	1.07	21	49.5	1.75	-0.012	22	Folgarait et al. 2005	Environmental Entomology 34, 308-316	Pseudacteon obtusus
64	Pseudacteon obtusus	Diptera	Phoridae	PARASITOID_I	.	.	.	.	.	.	.	.	.	.	.	.	15	16.6	1.08	10	14.6	0.76	-0.137	15	18.9	1.05	10	18.1	0.67	-0.044	15	35.5	1.8	10	32.7	0.53	-0.086	28	Folgarait et al. 2005	Environmental Entomology 34, 308-316	Pseudacteon obtusus
65	Aricia agestis	Lepidoptera	Lycaenidae	HERBIVORE	P	M	55.7	56.8	0.02	.	.	.	.	.	.	.	13	63.4	3.68	17	62.8	1.36	-0.01	.	.	.	.	.	.	.	.	.	.	.	.	.	.	15	Burke et al. 2005	Ecological Entomology 30, 613-619	Aricia agestis
65	Aricia agestis	Lepidoptera	Lycaenidae	HERBIVORE	P	M	50.9	56.8	0.116	.	.	.	.	.	.	.	44	28.7	0.07	56	31.4	0.6	0.094	.	.	.	.	.	.	.	.	.	.	.	.	.	.	20	Burke et al. 2005	Ecological Entomology 30, 613-619	Aricia agestis
65	Aricia agestis	Lepidoptera	Lycaenidae	HERBIVORE	P	M	46.5	49.8	0.071	.	.	.	.	.	.	.	67	21.1	0.6	59	21.1	0.7	0	.	.	.	.	.	.	.	.	.	.	.	.	.	.	25	Burke et al. 2005	Ecological Entomology 30, 613-619	Aricia agestis
66	Aricia agestis	Lepidoptera	Lycaenidae	HERBIVORE	P	M	49.3	53.1	0.077	.	.	.	.	.	.	.	18	59	1.73	13	61.5	3.23	0.042	.	.	.	.	.	.	.	.	.	.	.	.	.	.	15	Burke et al. 2005	Ecological Entomology 30, 613-619	Aricia agestis
66	Aricia agestis	Lepidoptera	Lycaenidae	HERBIVORE	P	M	48.9	47.4	-0.032	.	.	.	.	.	.	.	30	24.5	0.9	26	24.3	0.6	-0.008	.	.	.	.	.	.	.	.	.	.	.	.	.	.	20	Burke et al. 2005	Ecological Entomology 30, 613-619	Aricia agestis
66	Aricia agestis	Lepidoptera	Lycaenidae	HERBIVORE	P	M	47.1	49.4	0.049	.	.	.	.	.	.	.	19	16.9	1.1	25	17.2	0.6	0.018	.	.	.	.	.	.	.	.	.	.	.	.	.	.	25	Burke et al. 2005	Ecological Entomology 30, 613-619	Aricia agestis
67	Aricia agestis	Lepidoptera	Lycaenidae	HERBIVORE	P	M	49.7	53	0.066	.	.	.	.	.	.	.	5	60	5.47	6	63.5	6.47	0.058	.	.	.	.	.	.	.	.	.	.	.	.	.	.	15	Burke et al. 2005	Ecological Entomology 30, 613-619	Aricia agestis
67	Aricia agestis	Lepidoptera	Lycaenidae	HERBIVORE	P	M	50.8	57.9	0.14	.	.	.	.	.	.	.	16	24.6	0.8	12	27.2	0.9	0.106	.	.	.	.	.	.	.	.	.	.	.	.	.	.	20	Burke et al. 2005	Ecological Entomology 30, 613-619	Aricia agestis
67	Aricia agestis	Lepidoptera	Lycaenidae	HERBIVORE	P	M	49.1	48.5	-0.012	.	.	.	.	.	.	.	10	17	1.2	10	18.2	0.9	0.071	.	.	.	.	.	.	.	.	.	.	.	.	.	.	25	Burke et al. 2005	Ecological Entomology 30, 613-619	Aricia agestis
68	Lysiphlebus testaceipes	Hymenoptera	Aphidiidae	PARASITOID_K	.	.	.	.	.	.	.	.	.	.	.	.	.	.	.	.	.	.	.	.	.	.	.	.	.	.	131	20.4	0.2	163	20.7	0.2	0.015	18	Weathersbee et al. 2004	Annals of the Entomological Society of America 97, 476-480	Lysiphlebus testaceipes
68	Lysiphlebus testaceipes	Hymenoptera	Aphidiidae	PARASITOID_K	.	.	.	.	.	.	.	.	.	.	.	.	.	.	.	.	.	.	.	.	.	.	.	.	.	.	95	15.8	0.2	112	15.8	0.2	0	21	Weathersbee et al. 2004	Annals of the Entomological Society of America 97, 476-480	Lysiphlebus testaceipes
68	Lysiphlebus testaceipes	Hymenoptera	Aphidiidae	PARASITOID_K	.	.	.	.	.	.	.	.	.	.	.	.	.	.	.	.	.	.	.	.	.	.	.	.	.	.	90	12.6	0.2	109	12.7	0.1	0.008	24	Weathersbee et al. 2004	Annals of the Entomological Society of America 97, 476-480	Lysiphlebus testaceipes
68	Lysiphlebus testaceipes	Hymenoptera	Aphidiidae	PARASITOID_K	.	.	.	.	.	.	.	.	.	.	.	.	.	.	.	.	.	.	.	.	.	.	.	.	.	.	71	9.3	0.1	120	9.3	0.1	0	27	Weathersbee et al. 2004	Annals of the Entomological Society of America 97, 476-480	Lysiphlebus testaceipes
69	Dicyphus hesperus	Hemiptera	Miridae	PREDATOR	A	M	0.43	0.58	0.335	.	.	.	.	.	.	.	23	51	0.82	24	48.3	0.85	-0.056	.	.	.	.	.	.	.	23	51	0.82	24	48.3	0.85	-0.056	14	Gillespie et al. 2004	Canadian Entomologist 136, 675-683	Dicyphus hesperus
69	Dicyphus hesperus	Hemiptera	Miridae	PREDATOR	A	M	0.47	0.65	0.394	.	.	.	.	.	.	.	17	29	0.58	27	29.4	0.29	0.014	.	.	.	.	.	.	.	17	29	0.58	27	29.4	0.29	0.014	19	Gillespie et al. 2004	Canadian Entomologist 136, 675-683	Dicyphus hesperus
69	Dicyphus hesperus	Hemiptera	Miridae	PREDATOR	A	M	0.46	0.71	0.533	.	.	.	.	.	.	.	26	21.5	0.3	21	20.3	0.33	-0.059	.	.	.	.	.	.	.	26	21.5	0.3	21	20.3	0.33	-0.059	22	Gillespie et al. 2004	Canadian Entomologist 136, 675-683	Dicyphus hesperus
69	Dicyphus hesperus	Hemiptera	Miridae	PREDATOR	A	M	0.48	0.74	0.551	.	.	.	.	.	.	.	18	16.3	0.34	24	16.2	0.21	-0.006	.	.	.	.	.	.	.	18	16.3	0.34	24	16.2	0.21	-0.006	27	Gillespie et al. 2004	Canadian Entomologist 136, 675-683	Dicyphus hesperus
69	Dicyphus hesperus	Hemiptera	Miridae	PREDATOR	A	M	0.36	0.52	0.469	.	.	.	.	.	.	.	15	14.9	0.45	16	13.3	0.42	-0.12	.	.	.	.	.	.	.	15	14.9	0.45	16	13.3	0.42	-0.12	35	Gillespie et al. 2004	Canadian Entomologist 136, 675-683	Dicyphus hesperus
70	Dicyphus hesperus	Hemiptera	Miridae	PREDATOR	A	M	0.4	0.59	0.453	.	.	.	.	.	.	.	25	49.5	0.69	23	47.7	0.52	-0.038	.	.	.	.	.	.	.	25	49.5	0.69	23	47.7	0.52	-0.038	14	Gillespie et al. 2004	Canadian Entomologist 136, 675-683	Dicyphus hesperus
70	Dicyphus hesperus	Hemiptera	Miridae	PREDATOR	A	M	0.4	0.69	0.737	.	.	.	.	.	.	.	18	27.8	0.43	29	27.6	0.32	-0.007	.	.	.	.	.	.	.	18	27.8	0.43	29	27.6	0.32	-0.007	19	Gillespie et al. 2004	Canadian Entomologist 136, 675-683	Dicyphus hesperus
70	Dicyphus hesperus	Hemiptera	Miridae	PREDATOR	A	M	0.38	0.68	0.783	.	.	.	.	.	.	.	24	19.8	0.17	23	20.1	0.25	0.015	.	.	.	.	.	.	.	24	19.8	0.17	23	20.1	0.25	0.015	22	Gillespie et al. 2004	Canadian Entomologist 136, 675-683	Dicyphus hesperus
70	Dicyphus hesperus	Hemiptera	Miridae	PREDATOR	A	M	0.44	0.67	0.516	.	.	.	.	.	.	.	23	15.3	0.1	26	15.9	0.17	0.039	.	.	.	.	.	.	.	23	15.3	0.1	26	15.9	0.17	0.039	27	Gillespie et al. 2004	Canadian Entomologist 136, 675-683	Dicyphus hesperus
70	Dicyphus hesperus	Hemiptera	Miridae	PREDATOR	A	M	0.33	0.44	0.331	.	.	.	.	.	.	.	7	14	0.38	10	15.7	0.47	0.121	.	.	.	.	.	.	.	7	14	0.38	10	15.7	0.47	0.121	35	Gillespie et al. 2004	Canadian Entomologist 136, 675-683	Dicyphus hesperus
71	Gargaphia torresi	Hemiptera	Tingidae	HERBIVORE	.	.	.	.	.	19	11	0	16	11	0	0	19	20.8	0.9	16	20.8	1.3	0	.	.	.	.	.	.	.	19	31.5	1.2	13	31.9	1.3	0.013	20	da Silva 2004	Revista Brasileira de Entomologia 48, 547-552	Gargaphia torresi
71	Gargaphia torresi	Hemiptera	Tingidae	HERBIVORE	.	.	.	.	.	21	8	0	16	8	0	0	21	14.7	1.2	16	14.6	1.1	-0.007	.	.	.	.	.	.	.	21	22.7	1.2	16	22.6	1.1	-0.004	23	da Silva 2004	Revista Brasileira de Entomologia 48, 547-552	Gargaphia torresi
71	Gargaphia torresi	Hemiptera	Tingidae	HERBIVORE	.	.	.	.	.	16	7	0	19	7	0	0	16	14.6	0.7	19	13.7	0.6	-0.066	.	.	.	.	.	.	.	16	21.6	0.7	19	20.7	0.6	-0.043	25	da Silva 2004	Revista Brasileira de Entomologia 48, 547-552	Gargaphia torresi
71	Gargaphia torresi	Hemiptera	Tingidae	HERBIVORE	.	.	.	.	.	12	5	0	24	5	0	0	12	11	1.1	24	10.5	0.7	-0.048	.	.	.	.	.	.	.	12	16	1.1	24	15.5	0.7	-0.032	28	da Silva 2004	Revista Brasileira de Entomologia 48, 547-552	Gargaphia torresi
71	Gargaphia torresi	Hemiptera	Tingidae	HERBIVORE	.	.	.	.	.	20	4	0	15	4	0	0	20	8.6	0.5	15	8.3	0.7	-0.036	.	.	.	.	.	.	.	20	12.6	0.5	15	12.3	0.7	-0.024	30	da Silva 2004	Revista Brasileira de Entomologia 48, 547-552	Gargaphia torresi
72	Lygus elisus	Hemiptera	Lygaeidae	HERBIVORE	.	.	.	.	.	.	.	.	.	.	.	.	.	82.79	0.67	.	83.75	0.89	0.012	.	.	.	.	.	.	.	.	82.79	0.67	.	83.75	0.89	0.012	10	Bommireddy et al. 2004	Environmental Entomology 33, 1549-1553	Lygus elisus
72	Lygus elisus	Hemiptera	Lygaeidae	HERBIVORE	.	.	.	.	.	.	.	.	.	.	.	.	.	43.5	0.59	.	44.71	0.55	0.028	.	.	.	.	.	.	.	.	43.5	0.59	.	44.71	0.55	0.028	15	Bommireddy et al. 2004	Environmental Entomology 33, 1549-1553	Lygus elisus
72	Lygus elisus	Hemiptera	Lygaeidae	HERBIVORE	.	.	.	.	.	.	.	.	.	.	.	.	.	29.05	0.57	.	29.53	0.65	0.017	.	.	.	.	.	.	.	.	29.05	0.57	.	29.53	0.65	0.017	20	Bommireddy et al. 2004	Environmental Entomology 33, 1549-1553	Lygus elisus
72	Lygus elisus	Hemiptera	Lygaeidae	HERBIVORE	.	.	.	.	.	.	.	.	.	.	.	.	.	21.18	0.61	.	20.75	0.63	-0.021	.	.	.	.	.	.	.	.	21.18	0.61	.	20.75	0.63	-0.021	25	Bommireddy et al. 2004	Environmental Entomology 33, 1549-1553	Lygus elisus
72	Lygus elisus	Hemiptera	Lygaeidae	HERBIVORE	.	.	.	.	.	.	.	.	.	.	.	.	.	14.21	0.67	.	14.3	0.79	0.006	.	.	.	.	.	.	.	.	14.21	0.67	.	14.3	0.79	0.006	30	Bommireddy et al. 2004	Environmental Entomology 33, 1549-1553	Lygus elisus
72	Lygus elisus	Hemiptera	Lygaeidae	HERBIVORE	.	.	.	.	.	.	.	.	.	.	.	.	.	10.83	0.72	.	10.7	0.79	-0.012	.	.	.	.	.	.	.	.	10.83	0.72	.	10.7	0.79	-0.012	35	Bommireddy et al. 2004	Environmental Entomology 33, 1549-1553	Lygus elisus
73	Maruca vitrata	Lepidoptera	Crambidae	HERBIVORE	.	.	.	.	.	.	.	.	.	.	.	.	.	.	.	.	.	.	.	19	27.7	1.5	16	26.6	1.5	-0.041	.	.	.	.	.	.	.	14.4	Adati et al. 2004	Applied Entomology & Zoology 39, 139-145	Maruca vitrata
73	Maruca vitrata	Lepidoptera	Crambidae	HERBIVORE	.	.	.	.	.	.	.	.	.	.	.	.	.	.	.	.	.	.	.	34	13.4	0.6	33	12.9	0.7	-0.039	.	.	.	.	.	.	.	19.5	Adati et al. 2004	Applied Entomology & Zoology 39, 139-145	Maruca vitrata
73	Maruca vitrata	Lepidoptera	Crambidae	HERBIVORE	.	.	.	.	.	.	.	.	.	.	.	.	.	.	.	.	.	.	.	24	8.3	0.5	29	7.7	0.5	-0.078	.	.	.	.	.	.	.	24.3	Adati et al. 2004	Applied Entomology & Zoology 39, 139-145	Maruca vitrata
73	Maruca vitrata	Lepidoptera	Crambidae	HERBIVORE	.	.	.	.	.	.	.	.	.	.	.	.	.	.	.	.	.	.	.	37	5.9	0.2	33	5.3	0.6	-0.113	.	.	.	.	.	.	.	29.3	Adati et al. 2004	Applied Entomology & Zoology 39, 139-145	Maruca vitrata
73	Maruca vitrata	Lepidoptera	Crambidae	HERBIVORE	.	.	.	.	.	.	.	.	.	.	.	.	.	.	.	.	.	.	.	7	5.9	0.7	9	5.6	0.5	-0.054	.	.	.	.	.	.	.	31.9	Adati et al. 2004	Applied Entomology & Zoology 39, 139-145	Maruca vitrata
74	Celatoria compressa	Diptera	Tachinidae	PARASITOID_K	.	.	.	.	.	.	.	.	.	.	.	.	.	.	.	.	.	.	.	39	11.8	0.4	25	12.2	0.5	0.034	.	.	.	.	.	.	.	25	Zhang et al. 2003	Bulletin of Entomological Research 93, 569-575	Celatoria compressa
74	Celatoria compressa	Diptera	Tachinidae	PARASITOID_K	.	.	.	.	.	.	.	.	.	.	.	.	.	.	.	.	.	.	.	48	13.3	0.2	41	14.1	0.2	0.06	.	.	.	.	.	.	.	22	Zhang et al. 2003	Bulletin of Entomological Research 93, 569-575	Celatoria compressa
74	Celatoria compressa	Diptera	Tachinidae	PARASITOID_K	.	.	.	.	.	.	.	.	.	.	.	.	.	.	.	.	.	.	.	33	15.2	0.1	33	15.8	0.1	0.039	.	.	.	.	.	.	.	20	Zhang et al. 2003	Bulletin of Entomological Research 93, 569-575	Celatoria compressa
74	Celatoria compressa	Diptera	Tachinidae	PARASITOID_K	.	.	.	.	.	.	.	.	.	.	.	.	.	.	.	.	.	.	.	19	19.3	0.2	29	20.4	0.3	0.057	.	.	.	.	.	.	.	15	Zhang et al. 2003	Bulletin of Entomological Research 93, 569-575	Celatoria compressa
75	Urolepis rufipes	Hymenoptera	Pteromalidae	PARASITOID_I	.	.	.	.	.	.	.	.	.	.	.	.	.	.	.	.	.	.	.	.	.	.	.	.	.	.	328	21.7	0.35	1683	24.1	0.93	0.111	20	Stenseng et al. 2003	Environmental Entomology 32, 717-725	Urolepis rufipes
75	Urolepis rufipes	Hymenoptera	Pteromalidae	PARASITOID_I	.	.	.	.	.	.	.	.	.	.	.	.	.	.	.	.	.	.	.	.	.	.	.	.	.	.	946	14.2	0.19	2821	15.5	0.22	0.092	25	Stenseng et al. 2003	Environmental Entomology 32, 717-725	Urolepis rufipes
75	Urolepis rufipes	Hymenoptera	Pteromalidae	PARASITOID_I	.	.	.	.	.	.	.	.	.	.	.	.	.	.	.	.	.	.	.	.	.	.	.	.	.	.	809	9.5	0.01	2804	10.2	0.01	0.074	30	Stenseng et al. 2003	Environmental Entomology 32, 717-725	Urolepis rufipes
75	Urolepis rufipes	Hymenoptera	Pteromalidae	PARASITOID_I	.	.	.	.	.	.	.	.	.	.	.	.	.	.	.	.	.	.	.	.	.	.	.	.	.	.	64	9.2	0.78	493	9.9	0.46	0.076	25	Stenseng et al. 2003	Environmental Entomology 32, 717-725	Urolepis rufipes
76	Oomyzus sokolowskii	Hymenoptera	Eulophidae	PARASITOID_K	.	.	.	.	.	.	.	.	.	.	.	.	.	.	.	.	.	.	.	.	.	.	.	.	.	.	47	29.5	0.321	73	30	0.398	0.017	20	Mahmood et al. 2003	Bulletin of Entomological Research 93, 169-177	Oomyzus sokolowskii
76	Oomyzus sokolowskii	Hymenoptera	Eulophidae	PARASITOID_K	.	.	.	.	.	.	.	.	.	.	.	.	.	.	.	.	.	.	.	.	.	.	.	.	.	.	28	15.1	0.227	162	15.4	0.126	0.02	25	Mahmood et al. 2003	Bulletin of Entomological Research 93, 169-177	Oomyzus sokolowskii
76	Oomyzus sokolowskii	Hymenoptera	Eulophidae	PARASITOID_K	.	.	.	.	.	.	.	.	.	.	.	.	.	.	.	.	.	.	.	.	.	.	.	.	.	.	19	11.4	0.115	130	11.5	0.088	0.009	30	Mahmood et al. 2003	Bulletin of Entomological Research 93, 169-177	Oomyzus sokolowskii
77	Oomyzus sokolowskii	Hymenoptera	Eulophidae	PARASITOID_K	.	.	.	.	.	.	.	.	.	.	.	.	.	.	.	.	.	.	.	.	.	.	.	.	.	.	32	28.5	0.407	87	29.1	0.365	0.021	20	Mahmood et al. 2003	Bulletin of Entomological Research 93, 169-177	Oomyzus sokolowskii
77	Oomyzus sokolowskii	Hymenoptera	Eulophidae	PARASITOID_K	.	.	.	.	.	.	.	.	.	.	.	.	.	.	.	.	.	.	.	.	.	.	.	.	.	.	29	15.7	0.427	209	15.6	0.152	-0.006	25	Mahmood et al. 2003	Bulletin of Entomological Research 93, 169-177	Oomyzus sokolowskii
77	Oomyzus sokolowskii	Hymenoptera	Eulophidae	PARASITOID_K	.	.	.	.	.	.	.	.	.	.	.	.	.	.	.	.	.	.	.	.	.	.	.	.	.	.	16	11.6	0.125	117	11.8	0.055	0.017	30	Mahmood et al. 2003	Bulletin of Entomological Research 93, 169-177	Oomyzus sokolowskii
78	Bessa parallela	Diptera	Tachinidae	PARASITOID_K	A	L	10.36	12.33	0.19	.	.	.	.	.	.	.	.	.	.	.	.	.	.	8	12.13	0.23	11	14.18	0.3	0.169	8	23	0.46	11	25	0.75	0.087	20	Ichiki et al. 2003	Applied Entomology and Zoology 38, 435-439	Bessa parallela
78	Bessa parallela	Diptera	Tachinidae	PARASITOID_K	A	L	9.66	10.79	0.117	.	.	.	.	.	.	.	.	.	.	.	.	.	.	7	8.86	0.26	8	10	0.27	0.129	7	16	0.38	8	18	0.27	0.125	25	Ichiki et al. 2003	Applied Entomology and Zoology 38, 435-439	Bessa parallela
79	Nysius huttoni	Hemiptera	Lygaeidae	HERBIVORE	A	M	1.12	1.43	0.272	.	.	.	.	.	.	.	.	35.2	0.64	.	35.46	0.53	0.007	.	.	.	.	.	.	.	.	35.2	0.64	.	35.46	0.53	0.007	30	He et al. 2003	Journal of Economic Entomology 96, 1119-1125	Nysius huttoni
79	Nysius huttoni	Hemiptera	Lygaeidae	HERBIVORE	A	M	1.28	1.47	0.145	.	.	.	.	.	.	.	.	45.36	1.43	.	49.81	0.84	0.098	.	.	.	.	.	.	.	.	45.36	1.43	.	49.81	0.84	0.098	25	He et al. 2003	Journal of Economic Entomology 96, 1119-1125	Nysius huttoni
79	Nysius huttoni	Hemiptera	Lygaeidae	HERBIVORE	A	M	1.25	1.48	0.185	.	.	.	.	.	.	.	.	75.51	0.61	.	79.11	0.92	0.048	.	.	.	.	.	.	.	.	75.51	0.61	.	79.11	0.92	0.048	20	He et al. 2003	Journal of Economic Entomology 96, 1119-1125	Nysius huttoni
80	Tachinaephagus zealandicus	Hymenoptera	Encyrtidae	PARASITOID_K	.	.	.	.	.	.	.	.	.	.	.	.	.	.	.	.	.	.	.	.	.	.	.	.	.	.	.	22.78	0.03	.	22.73	0.08	-0.002	25	Geden et al. 2003	Environmental Entomology 32, 1139-1145	Tachinaephagus zealandicus
80	Tachinaephagus zealandicus	Hymenoptera	Encyrtidae	PARASITOID_K	.	.	.	.	.	.	.	.	.	.	.	.	.	.	.	.	.	.	.	.	.	.	.	.	.	.	.	33.02	0.07	.	33.12	0.15	0.003	20	Geden et al. 2003	Environmental Entomology 32, 1139-1145	Tachinaephagus zealandicus
80	Tachinaephagus zealandicus	Hymenoptera	Encyrtidae	PARASITOID_K	.	.	.	.	.	.	.	.	.	.	.	.	.	.	.	.	.	.	.	.	.	.	.	.	.	.	.	58.5	0.19	.	58.6	0.24	0.002	15	Geden et al. 2003	Environmental Entomology 32, 1139-1145	Tachinaephagus zealandicus
81	Tachinaephagus zealandicus	Hymenoptera	Encyrtidae	PARASITOID_K	.	.	.	.	.	.	.	.	.	.	.	.	.	.	.	.	.	.	.	.	.	.	.	.	.	.	.	22.96	0.02	.	22.97	0.03	0	25	Geden et al. 2003	Environmental Entomology 32, 1139-1145	Tachinaephagus zealandicus
81	Tachinaephagus zealandicus	Hymenoptera	Encyrtidae	PARASITOID_K	.	.	.	.	.	.	.	.	.	.	.	.	.	.	.	.	.	.	.	.	.	.	.	.	.	.	.	33.2	0.02	.	33.24	0.03	0.001	20	Geden et al. 2003	Environmental Entomology 32, 1139-1145	Tachinaephagus zealandicus
81	Tachinaephagus zealandicus	Hymenoptera	Encyrtidae	PARASITOID_K	.	.	.	.	.	.	.	.	.	.	.	.	.	.	.	.	.	.	.	.	.	.	.	.	.	.	.	63.22	0.27	.	63.51	0.32	0.005	15	Geden et al. 2003	Environmental Entomology 32, 1139-1145	Tachinaephagus zealandicus
82	Bicyclus anynana	Lepidoptera	Nymphalidae	HERBIVORE	P	M	144.7	161.6	0.117	.	.	.	.	.	.	.	40	40.3	0.727	65	45.7	0.695	0.134	40	15	0.142	65	14.4	0.124	-0.042	40	55.3	.	65	60.1	.	0.087	20	Fischer et al. 2003	Ecology 84, 3138-3147	Bicyclus anynana
82	Bicyclus anynana	Lepidoptera	Nymphalidae	HERBIVORE	P	M	164	202.8	0.237	.	.	.	.	.	.	.	65	19.6	0.186	60	21.8	0.284	0.112	65	6.5	0.099	60	6.2	0.09	-0.048	65	26.1	.	60	28	.	0.073	27	Fischer et al. 2003	Ecology 84, 3138-3147	Bicyclus anynana
83	Bicyclus anynana	Lepidoptera	Nymphalidae	HERBIVORE	P	M	137.3	161.7	0.178	.	.	.	.	.	.	.	41	44.5	0.937	31	48.6	1.293	0.092	41	14.9	0.094	31	14.6	0.126	-0.021	41	59.4	.	31	63.2	.	0.064	20	Fischer et al. 2003	Ecology 84, 3138-3147	Bicyclus anynana
83	Bicyclus anynana	Lepidoptera	Nymphalidae	HERBIVORE	P	M	160.2	206.9	0.292	.	.	.	.	.	.	.	57	19.8	0.225	54	21.6	0.286	0.091	57	6.3	0.079	54	6.3	0.095	0	57	26.1	.	54	27.9	.	0.069	27	Fischer et al. 2003	Ecology 84, 3138-3147	Bicyclus anynana
84	Lestes viridis	Odonata	Lestidae	PREDATOR	A	M	12	12.3	0.025	.	.	.	.	.	.	.	.	91.7	0.876	.	92.7	0.825	0.011	.	.	.	.	.	.	.	.	91.7	0.876	.	92.7	0.825	0.011	22	De Block & Stoks 2003	Journal of Evolutionary Biology 16, 986-995	Lestes viridis
84	Lestes viridis	Odonata	Lestidae	PREDATOR	A	M	9	9.4	0.044	.	.	.	.	.	.	.	.	67.5	0.619	.	67.5	0.464	0	.	.	.	.	.	.	.	.	67.5	0.619	.	67.5	0.464	0	26	De Block & Stoks 2003	Journal of Evolutionary Biology 16, 986-995	Lestes viridis
84	Lestes viridis	Odonata	Lestidae	PREDATOR	A	M	6.8	7.5	0.103	.	.	.	.	.	.	.	.	60.4	0.773	.	62.3	0.619	0.031	.	.	.	.	.	.	.	.	60.4	0.773	.	62.3	0.619	0.031	30	De Block & Stoks 2003	Journal of Evolutionary Biology 16, 986-995	Lestes viridis
85	Lestes viridis	Odonata	Lestidae	PREDATOR	A	M	10	11.1	0.11	.	.	.	.	.	.	.	.	83.1	0.567	.	84.4	0.773	0.016	.	.	.	.	.	.	.	.	83.1	0.567	.	84.4	0.773	0.016	22	De Block & Stoks 2003	Journal of Evolutionary Biology 16, 986-995	Lestes viridis
85	Lestes viridis	Odonata	Lestidae	PREDATOR	A	M	7.6	8.4	0.105	.	.	.	.	.	.	.	.	63.9	0.567	.	65.1	0.412	0.019	.	.	.	.	.	.	.	.	63.9	0.567	.	65.1	0.412	0.019	26	De Block & Stoks 2003	Journal of Evolutionary Biology 16, 986-995	Lestes viridis
85	Lestes viridis	Odonata	Lestidae	PREDATOR	A	M	6.7	6.8	0.015	.	.	.	.	.	.	.	.	56.8	0.412	.	58.5	0.619	0.03	.	.	.	.	.	.	.	.	56.8	0.412	.	58.5	0.619	0.03	30	De Block & Stoks 2003	Journal of Evolutionary Biology 16, 986-995	Lestes viridis
86	Phenacoccus madeirensis	Hemiptera	Pseudococcidae	HERBIVORE	.	.	.	.	.	.	.	.	.	.	.	.	.	74.8	0.4	.	66.2	0.4	-0.13	.	.	.	.	.	.	.	.	74.8	0.4	.	66.2	0.4	-0.13	15	Chong et al. 2003	Annals of the Entomological Society of America 96, 539-543	Phenacoccus madeirensis
86	Phenacoccus madeirensis	Hemiptera	Pseudococcidae	HERBIVORE	.	.	.	.	.	.	.	.	.	.	.	.	.	51	0.2	.	46	0.2	-0.109	.	.	.	.	.	.	.	.	51	0.2	.	46	0.2	-0.109	20	Chong et al. 2003	Annals of the Entomological Society of America 96, 539-543	Phenacoccus madeirensis
86	Phenacoccus madeirensis	Hemiptera	Pseudococcidae	HERBIVORE	.	.	.	.	.	.	.	.	.	.	.	.	.	32.6	0.2	.	29.8	0.2	-0.094	.	.	.	.	.	.	.	.	32.6	0.2	.	29.8	0.2	-0.094	25	Chong et al. 2003	Annals of the Entomological Society of America 96, 539-543	Phenacoccus madeirensis
87	Meteorus gyrator	Hymenoptera	Braconidae	PARASITOID_K	.	.	.	.	.	.	.	.	.	.	.	.	11	91.5	5.6	18	90.6	6.62	-0.01	9	35.8	0.71	14	36.5	0.68	0.02	9	127.3	.	14	127.1	.	-0.002	10	Bell et al. 2003	Journal of Applied Entomology 127, 332-339	Meteorus gyrator
87	Meteorus gyrator	Hymenoptera	Braconidae	PARASITOID_K	.	.	.	.	.	.	.	.	.	.	.	.	20	21.6	0.37	12	22.2	0.51	0.028	20	15.5	0.15	12	16.8	0.18	0.084	20	37.1	.	12	39	.	0.051	15	Bell et al. 2003	Journal of Applied Entomology 127, 332-339	Meteorus gyrator
87	Meteorus gyrator	Hymenoptera	Braconidae	PARASITOID_K	.	.	.	.	.	.	.	.	.	.	.	.	22	14.3	0.31	19	14.8	0.29	0.035	22	8.8	0.13	19	9.9	0.11	0.125	22	23.1	.	19	24.7	.	0.069	20	Bell et al. 2003	Journal of Applied Entomology 127, 332-339	Meteorus gyrator
87	Meteorus gyrator	Hymenoptera	Braconidae	PARASITOID_K	.	.	.	.	.	.	.	.	.	.	.	.	29	10.3	0.25	20	11.3	0.53	0.097	29	5.9	0.11	20	6.6	0.17	0.119	29	16.2	.	20	17.9	.	0.105	25	Bell et al. 2003	Journal of Applied Entomology 127, 332-339	Meteorus gyrator
87	Meteorus gyrator	Hymenoptera	Braconidae	PARASITOID_K	.	.	.	.	.	.	.	.	.	.	.	.	18	10.1	0.45	9	10.7	0.97	0.059	18	6.1	0.45	9	6	0.16	-0.017	18	16.2	.	9	16.7	.	0.031	30	Bell et al. 2003	Journal of Applied Entomology 127, 332-339	Meteorus gyrator
88	Diglyphus isaea	Hymenoptera	Eulophidae	PARASITOID_I	A	L	0.06	0.06	-0.14	.	.	.	.	.	.	.	14	13.6	0.107	16	13.6	0.075	0	14	13.3	0.08	16	13.1	0.075	-0.015	14	26.9	0.134	16	26.7	0.125	-0.007	15	Bazzocchi et al. 2003	Biological Control 26, 74-82	Diglyphus isaea
88	Diglyphus isaea	Hymenoptera	Eulophidae	PARASITOID_I	A	L	0.06	0.11	0.938	.	.	.	.	.	.	.	18	7.3	0.047	23	7.7	0.021	0.055	18	7.1	0.024	23	7.5	0.021	0.056	18	14.4	0.071	23	15.2	0.042	0.056	20	Bazzocchi et al. 2003	Biological Control 26, 74-82	Diglyphus isaea
88	Diglyphus isaea	Hymenoptera	Eulophidae	PARASITOID_I	A	L	0.07	0.11	0.684	.	.	.	.	.	.	.	18	5.2	0.047	30	5.4	0.018	0.038	18	4.9	0.024	30	5.1	0.018	0.041	18	10.1	0.047	30	10.5	0.018	0.04	25	Bazzocchi et al. 2003	Biological Control 26, 74-82	Diglyphus isaea
88	Diglyphus isaea	Hymenoptera	Eulophidae	PARASITOID_I	A	L	0.06	0.09	0.631	.	.	.	.	.	.	.	37	3.8	0.016	24	4	0.02	0.053	37	3.6	0.016	24	3.7	0.02	0.028	37	7.4	0.016	24	7.7	0.02	0.041	30	Bazzocchi et al. 2003	Biological Control 26, 74-82	Diglyphus isaea
89	Diglyphus isaea	Hymenoptera	Eulophidae	PARASITOID_I	A	L	0.09	0.14	0.512	.	.	.	.	.	.	.	15	15.7	0.077	20	15.6	0.067	-0.006	15	12.7	0.077	20	12.9	0.067	0.016	15	28.4	0.129	20	28.5	0.089	0.004	15	Bazzocchi et al. 2003	Biological Control 26, 74-82	Diglyphus isaea
89	Diglyphus isaea	Hymenoptera	Eulophidae	PARASITOID_I	A	L	0.07	0.11	0.547	.	.	.	.	.	.	.	23	7.6	0.021	20	8.3	0.045	0.092	23	6.6	0.021	20	7.2	0.022	0.091	23	14.2	0.042	20	15.5	0.045	0.092	20	Bazzocchi et al. 2003	Biological Control 26, 74-82	Diglyphus isaea
89	Diglyphus isaea	Hymenoptera	Eulophidae	PARASITOID_I	A	L	0.08	0.1	0.207	.	.	.	.	.	.	.	15	5.5	0.026	24	5.9	0.02	0.073	15	4.6	0.026	24	5	0.02	0.087	15	10.1	0.052	24	10.9	0.02	0.079	25	Bazzocchi et al. 2003	Biological Control 26, 74-82	Diglyphus isaea
89	Diglyphus isaea	Hymenoptera	Eulophidae	PARASITOID_I	A	L	0.06	0.11	0.914	.	.	.	.	.	.	.	28	4.2	0.019	20	4.2	0.022	0	28	3.5	0.019	20	3.7	0.022	0.057	28	7.7	0.019	20	7.9	0.045	0.026	30	Bazzocchi et al. 2003	Biological Control 26, 74-82	Diglyphus isaea
90	Adalia bipunctata	Coleoptera	Coccinellidae	PREDATOR	.	.	.	.	.	.	.	.	.	.	.	.	.	.	.	.	.	.	.	.	.	.	.	.	.	.	30	19.53	0.14	27	19.93	0.14	0.02	20	Yasuda & Dixon 2002	Ecological Entomology 27, 493-498	Adalia bipunctata
90	Adalia bipunctata	Coleoptera	Coccinellidae	PREDATOR	.	.	.	.	.	.	.	.	.	.	.	.	.	.	.	.	.	.	.	.	.	.	.	.	.	.	19	14.84	0.15	21	14.88	0.14	0.003	25	Yasuda & Dixon 2002	Ecological Entomology 27, 493-498	Adalia bipunctata
91	Cirrospilus vittatus	Hymenoptera	Eulophidae	PARASITOID_I	.	.	.	.	.	22	3.41	0.48	24	3.13	0.43	-0.089	22	15.91	0.46	24	16.71	0.68	0.05	22	16.36	0.49	24	16.75	0.43	0.024	22	35.68	0.47	24	36.58	0.82	0.025	15	Urbaneja et al. 2002	Journal of Economic Entomology 95, 250-255	Cirrospilus vittatus
91	Cirrospilus vittatus	Hymenoptera	Eulophidae	PARASITOID_I	.	.	.	.	.	33	2.91	0.2	23	2.74	0.31	-0.062	33	10.52	0.36	23	11.09	0.42	0.054	33	13.91	0.37	23	13.83	0.38	-0.006	33	27.33	0.35	23	27.65	0.5	0.012	20	Urbaneja et al. 2002	Journal of Economic Entomology 95, 250-255	Cirrospilus vittatus
91	Cirrospilus vittatus	Hymenoptera	Eulophidae	PARASITOID_I	.	.	.	.	.	37	2.27	0.14	16	2.25	0.22	-0.009	37	5.08	0.14	16	5.52	0.22	0.087	37	7.05	0.11	16	7.25	0.22	0.028	37	14.41	0.18	16	14.75	0.28	0.024	25	Urbaneja et al. 2002	Journal of Economic Entomology 95, 250-255	Cirrospilus vittatus
91	Cirrospilus vittatus	Hymenoptera	Eulophidae	PARASITOID_I	.	.	.	.	.	41	2	0.01	20	2	0.07	0	41	4.51	0.17	20	4.65	0.26	0.031	41	6.29	0.14	20	6.3	0.21	0.002	41	12.8	0.16	20	12.95	0.18	0.012	30	Urbaneja et al. 2002	Journal of Economic Entomology 95, 250-255	Cirrospilus vittatus
91	Cirrospilus vittatus	Hymenoptera	Eulophidae	PARASITOID_I	.	.	.	.	.	14	1.99	0.07	7	2.17	0.27	0.09	14	6.07	0.7	7	5.29	0.7	-0.147	14	6.64	0.44	7	7.14	1.62	0.075	14	14.71	0.7	7	14.6	1.69	-0.008	35	Urbaneja et al. 2002	Journal of Economic Entomology 95, 250-255	Cirrospilus vittatus
92	Plutella xylostella	Lepidoptera	Plutellidae	HERBIVORE	.	.	.	.	.	.	.	.	.	.	.	.	.	.	.	.	.	.	.	9	39.8	0.74	28	35.3	0.37	-0.127	.	.	.	.	.	.	.	8	Liu et al. 2002	Environmental Entomology 31, 221-231	Plutella xylostella
92	Plutella xylostella	Lepidoptera	Plutellidae	HERBIVORE	.	.	.	.	.	.	.	.	.	.	.	.	.	.	.	.	.	.	.	11	27.8	0.21	14	24.9	0.24	-0.116	.	.	.	.	.	.	.	10	Liu et al. 2002	Environmental Entomology 31, 221-231	Plutella xylostella
92	Plutella xylostella	Lepidoptera	Plutellidae	HERBIVORE	.	.	.	.	.	.	.	.	.	.	.	.	.	.	.	.	.	.	.	41	20.9	0.1	33	18	0.14	-0.161	.	.	.	.	.	.	.	12	Liu et al. 2002	Environmental Entomology 31, 221-231	Plutella xylostella
92	Plutella xylostella	Lepidoptera	Plutellidae	HERBIVORE	.	.	.	.	.	.	.	.	.	.	.	.	.	.	.	.	.	.	.	42	12.3	0.08	36	10.8	0.12	-0.139	.	.	.	.	.	.	.	14	Liu et al. 2002	Environmental Entomology 31, 221-231	Plutella xylostella
92	Plutella xylostella	Lepidoptera	Plutellidae	HERBIVORE	.	.	.	.	.	.	.	.	.	.	.	.	.	.	.	.	.	.	.	37	10.8	0.09	38	9.1	0.09	-0.187	.	.	.	.	.	.	.	16	Liu et al. 2002	Environmental Entomology 31, 221-231	Plutella xylostella
92	Plutella xylostella	Lepidoptera	Plutellidae	HERBIVORE	.	.	.	.	.	.	.	.	.	.	.	.	.	.	.	.	.	.	.	22	7.3	0.08	20	6.7	0.06	-0.09	.	.	.	.	.	.	.	18	Liu et al. 2002	Environmental Entomology 31, 221-231	Plutella xylostella
92	Plutella xylostella	Lepidoptera	Plutellidae	HERBIVORE	.	.	.	.	.	.	.	.	.	.	.	.	.	.	.	.	.	.	.	21	6.1	0.07	36	5.3	0.06	-0.151	.	.	.	.	.	.	.	20	Liu et al. 2002	Environmental Entomology 31, 221-231	Plutella xylostella
92	Plutella xylostella	Lepidoptera	Plutellidae	HERBIVORE	.	.	.	.	.	.	.	.	.	.	.	.	.	.	.	.	.	.	.	15	5.1	0.16	28	4.5	0.17	-0.133	.	.	.	.	.	.	.	22	Liu et al. 2002	Environmental Entomology 31, 221-231	Plutella xylostella
92	Plutella xylostella	Lepidoptera	Plutellidae	HERBIVORE	.	.	.	.	.	.	.	.	.	.	.	.	.	.	.	.	.	.	.	13	4.3	0.33	17	3.8	0.23	-0.132	.	.	.	.	.	.	.	24	Liu et al. 2002	Environmental Entomology 31, 221-231	Plutella xylostella
92	Plutella xylostella	Lepidoptera	Plutellidae	HERBIVORE	.	.	.	.	.	.	.	.	.	.	.	.	.	.	.	.	.	.	.	12	3.3	0.28	15	3.1	0.24	-0.065	.	.	.	.	.	.	.	28	Liu et al. 2002	Environmental Entomology 31, 221-231	Plutella xylostella
92	Plutella xylostella	Lepidoptera	Plutellidae	HERBIVORE	.	.	.	.	.	.	.	.	.	.	.	.	.	.	.	.	.	.	.	18	3	0.03	7	2.6	0.13	-0.154	.	.	.	.	.	.	.	30	Liu et al. 2002	Environmental Entomology 31, 221-231	Plutella xylostella
92	Plutella xylostella	Lepidoptera	Plutellidae	HERBIVORE	.	.	.	.	.	.	.	.	.	.	.	.	.	.	.	.	.	.	.	5	2.8	0.16	20	2.9	0.16	0.036	.	.	.	.	.	.	.	32	Liu et al. 2002	Environmental Entomology 31, 221-231	Plutella xylostella
93	Lycaena hippothoe	Lepidoptera	Lycaenidae	HERBIVORE	.	.	168	194.8	0.16	.	.	.	.	.	.	.	35	37.9	1.183	25	42.5	0.76	0.121	35	26.1	0.389	25	26.9	0.6	0.031	35	64	1.369	25	69.4	0.88	0.084	15	Fischer & Fiedler 2002	Evolutionary Ecology 16, 333-349	Lycaena hippothoe
93	Lycaena hippothoe	Lepidoptera	Lycaenidae	HERBIVORE	.	.	174	184	0.057	.	.	.	.	.	.	.	32	19.1	0.23	34	21	0.326	0.099	32	12.7	0.141	34	13.1	0.137	0.031	32	31.8	0.301	34	34.1	0.326	0.072	20	Fischer & Fiedler 2002	Evolutionary Ecology 16, 333-349	Lycaena hippothoe
93	Lycaena hippothoe	Lepidoptera	Lycaenidae	HERBIVORE	.	.	171.9	183.3	0.066	.	.	.	.	.	.	.	30	13.5	0.237	48	14.9	0.217	0.104	30	8	0.073	48	8	0.087	0	30	21.5	0.256	48	22.8	0.202	0.06	25	Fischer & Fiedler 2002	Evolutionary Ecology 16, 333-349	Lycaena hippothoe
93	Lycaena hippothoe	Lepidoptera	Lycaenidae	HERBIVORE	.	.	169	180.2	0.066	.	.	.	.	.	.	.	38	9.5	0.146	29	10.6	0.204	0.116	38	6.2	0.065	29	6.4	0.093	0.032	38	15.7	0.146	29	17	0.241	0.083	30	Fischer & Fiedler 2002	Evolutionary Ecology 16, 333-349	Lycaena hippothoe
94	Lycaena hippothoe	Lepidoptera	Lycaenidae	HERBIVORE	.	.	180.8	183.4	0.014	.	.	.	.	.	.	.	31	35.2	0.862	32	38.3	0.76	0.088	31	24.1	0.413	32	23.5	0.495	-0.026	31	59.3	0.844	32	61.8	0.972	0.042	15	Fischer & Fiedler 2002	Evolutionary Ecology 16, 333-349	Lycaena hippothoe
94	Lycaena hippothoe	Lepidoptera	Lycaenidae	HERBIVORE	.	.	179.1	178.1	-0.006	.	.	.	.	.	.	.	28	16.4	0.624	43	20.5	0.534	0.25	28	10.9	0.17	43	11.7	0.183	0.073	28	27.3	0.68	43	32.1	0.595	0.176	20	Fischer & Fiedler 2002	Evolutionary Ecology 16, 333-349	Lycaena hippothoe
94	Lycaena hippothoe	Lepidoptera	Lycaenidae	HERBIVORE	.	.	178.6	187.1	0.048	.	.	.	.	.	.	.	26	12.2	0.157	40	13.1	0.237	0.074	26	7.3	0.098	40	7.6	0.079	0.041	26	19.5	0.177	40	20.7	0.253	0.062	25	Fischer & Fiedler 2002	Evolutionary Ecology 16, 333-349	Lycaena hippothoe
94	Lycaena hippothoe	Lepidoptera	Lycaenidae	HERBIVORE	.	.	175	177.6	0.015	.	.	.	.	.	.	.	32	8.8	0.194	44	9.6	0.151	0.091	32	6	0.053	44	6.1	0.06	0.017	32	14.8	0.159	44	15.7	0.151	0.061	30	Fischer & Fiedler 2002	Evolutionary Ecology 16, 333-349	Lycaena hippothoe
95	Tachinaephagus zealandicus	Hymenoptera	Encyrtidae	PARASITOID_K	.	.	.	.	.	.	.	.	.	.	.	.	.	.	.	.	.	.	.	.	.	.	.	.	.	.	156	56.9	0.15	120	56.9	0.17	0	16	Ferreira de Almeida et al. 2002	Environmental Entomology 31, 375-380	Tachinaephagus zealandicus
95	Tachinaephagus zealandicus	Hymenoptera	Encyrtidae	PARASITOID_K	.	.	.	.	.	.	.	.	.	.	.	.	.	.	.	.	.	.	.	.	.	.	.	.	.	.	501	42.2	0.07	317	42.3	0.08	0.002	18	Ferreira de Almeida et al. 2002	Environmental Entomology 31, 375-380	Tachinaephagus zealandicus
95	Tachinaephagus zealandicus	Hymenoptera	Encyrtidae	PARASITOID_K	.	.	.	.	.	.	.	.	.	.	.	.	.	.	.	.	.	.	.	.	.	.	.	.	.	.	515	33.6	0.07	340	33.6	0.05	0	20	Ferreira de Almeida et al. 2002	Environmental Entomology 31, 375-380	Tachinaephagus zealandicus
95	Tachinaephagus zealandicus	Hymenoptera	Encyrtidae	PARASITOID_K	.	.	.	.	.	.	.	.	.	.	.	.	.	.	.	.	.	.	.	.	.	.	.	.	.	.	647	27	0.04	395	27.1	0.05	0.004	22	Ferreira de Almeida et al. 2002	Environmental Entomology 31, 375-380	Tachinaephagus zealandicus
95	Tachinaephagus zealandicus	Hymenoptera	Encyrtidae	PARASITOID_K	.	.	.	.	.	.	.	.	.	.	.	.	.	.	.	.	.	.	.	.	.	.	.	.	.	.	182	24	0.01	140	24	0.01	0	25	Ferreira de Almeida et al. 2002	Environmental Entomology 31, 375-380	Tachinaephagus zealandicus
96	Spodoptera cosmioides	Lepidoptera	Noctuidae	HERBIVORE	.	.	.	.	.	.	.	.	.	.	.	.	.	.	.	.	.	.	.	44	29.5	0.17	27	25	0.26	-0.18	44	78.5	.	27	74	.	-0.061	18	Bavaresco et al. 2002	Neotropical Entomology 31, 49-54	Spodoptera cosmioides
96	Spodoptera cosmioides	Lepidoptera	Noctuidae	HERBIVORE	.	.	.	.	.	.	.	.	.	.	.	.	.	.	.	.	.	.	.	53	17.9	0.11	17	15	0.16	-0.193	53	55.1	.	17	52.2	.	-0.056	22	Bavaresco et al. 2002	Neotropical Entomology 31, 49-54	Spodoptera cosmioides
96	Spodoptera cosmioides	Lepidoptera	Noctuidae	HERBIVORE	.	.	.	.	.	.	.	.	.	.	.	.	.	.	.	.	.	.	.	59	13	0.09	47	10.7	0.11	-0.215	59	38.6	.	47	36.3	.	-0.063	25	Bavaresco et al. 2002	Neotropical Entomology 31, 49-54	Spodoptera cosmioides
96	Spodoptera cosmioides	Lepidoptera	Noctuidae	HERBIVORE	.	.	.	.	.	.	.	.	.	.	.	.	.	.	.	.	.	.	.	67	11.5	0.07	33	9.3	0.15	-0.237	67	32.1	.	33	29.9	.	-0.074	28	Bavaresco et al. 2002	Neotropical Entomology 31, 49-54	Spodoptera cosmioides
96	Spodoptera cosmioides	Lepidoptera	Noctuidae	HERBIVORE	.	.	.	.	.	.	.	.	.	.	.	.	.	.	.	.	.	.	.	41	9.9	0.1	56	8.5	0.1	-0.165	41	27.3	.	56	26.2	.	-0.042	30	Bavaresco et al. 2002	Neotropical Entomology 31, 49-54	Spodoptera cosmioides
96	Spodoptera cosmioides	Lepidoptera	Noctuidae	HERBIVORE	.	.	.	.	.	.	.	.	.	.	.	.	.	.	.	.	.	.	.	32	9.2	0.08	38	8.3	0.12	-0.108	32	26.6	.	38	25.7	.	-0.035	32	Bavaresco et al. 2002	Neotropical Entomology 31, 49-54	Spodoptera cosmioides
97	Trissolcus mitsukurii	Hymenoptera	Scelionidae	PARASITOID_I	.	.	.	.	.	.	.	.	.	.	.	.	.	.	.	.	.	.	.	.	.	.	.	.	.	.	31	32.8	1.2	93	35.6	1.5	0.085	17.5	Arakawa & Namura 2002	Entomological Science 5, 215-218	Trissolcus mitsukurii
97	Trissolcus mitsukurii	Hymenoptera	Scelionidae	PARASITOID_I	.	.	.	.	.	.	.	.	.	.	.	.	.	.	.	.	.	.	.	.	.	.	.	.	.	.	15	23.9	1.6	94	25.8	0.9	0.079	20	Arakawa & Namura 2002	Entomological Science 5, 215-218	Trissolcus mitsukurii
97	Trissolcus mitsukurii	Hymenoptera	Scelionidae	PARASITOID_I	.	.	.	.	.	.	.	.	.	.	.	.	.	.	.	.	.	.	.	.	.	.	.	.	.	.	22	17.4	1	119	18.6	1.1	0.069	22.5	Arakawa & Namura 2002	Entomological Science 5, 215-218	Trissolcus mitsukurii
97	Trissolcus mitsukurii	Hymenoptera	Scelionidae	PARASITOID_I	.	.	.	.	.	.	.	.	.	.	.	.	.	.	.	.	.	.	.	.	.	.	.	.	.	.	13	14	1	112	15.2	1.2	0.086	25	Arakawa & Namura 2002	Entomological Science 5, 215-218	Trissolcus mitsukurii
97	Trissolcus mitsukurii	Hymenoptera	Scelionidae	PARASITOID_I	.	.	.	.	.	.	.	.	.	.	.	.	.	.	.	.	.	.	.	.	.	.	.	.	.	.	26	12.5	0.7	87	13.3	1.4	0.064	27.5	Arakawa & Namura 2002	Entomological Science 5, 215-218	Trissolcus mitsukurii
98	Trissolcus plautiae	Hymenoptera	Scelionidae	PARASITOID_I	.	.	.	.	.	.	.	.	.	.	.	.	.	.	.	.	.	.	.	.	.	.	.	.	.	.	12	26.7	2.1	20	32.1	5.7	0.202	17.5	Arakawa & Namura 2002	Entomological Science 5, 215-218	Trissolcus plautiae
98	Trissolcus plautiae	Hymenoptera	Scelionidae	PARASITOID_I	.	.	.	.	.	.	.	.	.	.	.	.	.	.	.	.	.	.	.	.	.	.	.	.	.	.	5	24.4	4.5	31	21.9	4.7	-0.114	20	Arakawa & Namura 2002	Entomological Science 5, 215-218	Trissolcus plautiae
98	Trissolcus plautiae	Hymenoptera	Scelionidae	PARASITOID_I	.	.	.	.	.	.	.	.	.	.	.	.	.	.	.	.	.	.	.	.	.	.	.	.	.	.	10	19.3	1.1	48	21.5	1.8	0.114	22.5	Arakawa & Namura 2002	Entomological Science 5, 215-218	Trissolcus plautiae
98	Trissolcus plautiae	Hymenoptera	Scelionidae	PARASITOID_I	.	.	.	.	.	.	.	.	.	.	.	.	.	.	.	.	.	.	.	.	.	.	.	.	.	.	18	14.6	1.4	32	20.4	1.2	0.397	25	Arakawa & Namura 2002	Entomological Science 5, 215-218	Trissolcus plautiae
98	Trissolcus plautiae	Hymenoptera	Scelionidae	PARASITOID_I	.	.	.	.	.	.	.	.	.	.	.	.	.	.	.	.	.	.	.	.	.	.	.	.	.	.	23	13.1	0.8	57	13.6	0.8	0.038	27.5	Arakawa & Namura 2002	Entomological Science 5, 215-218	Trissolcus plautiae
99	Trissolcus itoi	Hymenoptera	Scelionidae	PARASITOID_I	.	.	.	.	.	.	.	.	.	.	.	.	.	.	.	.	.	.	.	.	.	.	.	.	.	.	15	34.7	1.6	64	36	4	0.037	17.5	Arakawa & Namura 2002	Entomological Science 5, 215-218	Trissolcus itoi
99	Trissolcus itoi	Hymenoptera	Scelionidae	PARASITOID_I	.	.	.	.	.	.	.	.	.	.	.	.	.	.	.	.	.	.	.	.	.	.	.	.	.	.	14	23.1	1	51	24.4	1.1	0.056	20	Arakawa & Namura 2002	Entomological Science 5, 215-218	Trissolcus itoi
99	Trissolcus itoi	Hymenoptera	Scelionidae	PARASITOID_I	.	.	.	.	.	.	.	.	.	.	.	.	.	.	.	.	.	.	.	.	.	.	.	.	.	.	17	18.7	0.5	57	19.8	0.8	0.059	22.5	Arakawa & Namura 2002	Entomological Science 5, 215-218	Trissolcus itoi
99	Trissolcus itoi	Hymenoptera	Scelionidae	PARASITOID_I	.	.	.	.	.	.	.	.	.	.	.	.	.	.	.	.	.	.	.	.	.	.	.	.	.	.	22	13.4	0.8	71	14.8	1.9	0.104	25	Arakawa & Namura 2002	Entomological Science 5, 215-218	Trissolcus itoi
99	Trissolcus itoi	Hymenoptera	Scelionidae	PARASITOID_I	.	.	.	.	.	.	.	.	.	.	.	.	.	.	.	.	.	.	.	.	.	.	.	.	.	.	19	12.3	0.5	74	13.3	0.8	0.081	27.5	Arakawa & Namura 2002	Entomological Science 5, 215-218	Trissolcus itoi
100	Muscidifurax raptorellus	Hymenoptera	Pteromalidae	PARASITOID_I	.	.	.	.	.	.	.	.	.	.	.	.	.	.	.	.	.	.	.	.	.	.	.	.	.	.	100	66.4	0.9	367	72.1	3.1	0.086	15	Lysyk 2001	Environmental Entomology 30, 982-992	Muscidifurax raptorellus
100	Muscidifurax raptorellus	Hymenoptera	Pteromalidae	PARASITOID_I	.	.	.	.	.	.	.	.	.	.	.	.	.	.	.	.	.	.	.	.	.	.	.	.	.	.	122	27.1	0.2	1221	28.7	0.6	0.059	20	Lysyk 2001	Environmental Entomology 30, 982-992	Muscidifurax raptorellus
100	Muscidifurax raptorellus	Hymenoptera	Pteromalidae	PARASITOID_I	.	.	.	.	.	.	.	.	.	.	.	.	.	.	.	.	.	.	.	.	.	.	.	.	.	.	74	15.4	0.2	1186	15.8	0.3	0.026	25	Lysyk 2001	Environmental Entomology 30, 982-992	Muscidifurax raptorellus
100	Muscidifurax raptorellus	Hymenoptera	Pteromalidae	PARASITOID_I	.	.	.	.	.	.	.	.	.	.	.	.	.	.	.	.	.	.	.	.	.	.	.	.	.	.	52	12.2	0.1	955	12.7	0.2	0.041	30	Lysyk 2001	Environmental Entomology 30, 982-992	Muscidifurax raptorellus
100	Muscidifurax raptorellus	Hymenoptera	Pteromalidae	PARASITOID_I	.	.	.	.	.	.	.	.	.	.	.	.	.	.	.	.	.	.	.	.	.	.	.	.	.	.	66	12.9	0.3	640	14	0.5	0.085	33	Lysyk 2001	Environmental Entomology 30, 982-992	Muscidifurax raptorellus
101	Adoxophyes orana	Lepidoptera	Tortricidae	HERBIVORE	.	.	.	.	.	.	.	.	.	.	.	.	7	48	1.4	8	52.1	2.6	0.085	.	.	.	.	.	.	.	.	.	.	.	.	.	.	14	Milonas & Savopoulou-Soultani 2000	Annals of the Entomological Society of America 93, 96-102	Adoxophyes orana
101	Adoxophyes orana	Lepidoptera	Tortricidae	HERBIVORE	.	.	.	.	.	.	.	.	.	.	.	.	13	36	1.2	10	39.5	0.9	0.097	.	.	.	.	.	.	.	.	.	.	.	.	.	.	17	Milonas & Savopoulou-Soultani 2000	Annals of the Entomological Society of America 93, 96-102	Adoxophyes orana
101	Adoxophyes orana	Lepidoptera	Tortricidae	HERBIVORE	.	.	.	.	.	.	.	.	.	.	.	.	17	27.4	0.7	14	29.6	1	0.08	.	.	.	.	.	.	.	.	.	.	.	.	.	.	21	Milonas & Savopoulou-Soultani 2000	Annals of the Entomological Society of America 93, 96-102	Adoxophyes orana
101	Adoxophyes orana	Lepidoptera	Tortricidae	HERBIVORE	.	.	.	.	.	.	.	.	.	.	.	.	26	20.1	0.4	26	21.4	0.4	0.065	.	.	.	.	.	.	.	.	.	.	.	.	.	.	25	Milonas & Savopoulou-Soultani 2000	Annals of the Entomological Society of America 93, 96-102	Adoxophyes orana
101	Adoxophyes orana	Lepidoptera	Tortricidae	HERBIVORE	.	.	.	.	.	.	.	.	.	.	.	.	9	24.3	1.5	5	23.4	0.7	-0.038	.	.	.	.	.	.	.	.	.	.	.	.	.	.	30	Milonas & Savopoulou-Soultani 2000	Annals of the Entomological Society of America 93, 96-102	Adoxophyes orana
102	Lycaena tityrus	Lepidoptera	Lycaenidae	HERBIVORE	P	M	122	127	0.041	.	.	.	.	.	.	.	44	24.4	0.377	40	26.7	0.379	0.094	44	12.4	0.211	40	12.4	0.269	0	44	36.7	0.332	40	39.1	0.285	0.065	20	Fischer & Fiedler 2000	Oikos 90, 372-380	Lycaena tityrus
102	Lycaena tityrus	Lepidoptera	Lycaenidae	HERBIVORE	P	M	109	120	0.101	.	.	.	.	.	.	.	59	17.4	0.286	33	20.1	0.418	0.155	59	7.9	0.091	33	8.3	0.087	0.051	59	25.2	0.273	33	28.3	0.418	0.123	25	Fischer & Fiedler 2000	Oikos 90, 372-380	Lycaena tityrus
102	Lycaena tityrus	Lepidoptera	Lycaenidae	HERBIVORE	P	M	106	122	0.151	.	.	.	.	.	.	.	36	16.3	0.183	48	18.4	0.274	0.129	36	6.9	0.133	48	7.2	0.087	0.043	36	23.2	0.217	48	25.5	0.274	0.099	30	Fischer & Fiedler 2000	Oikos 90, 372-380	Lycaena tityrus
103	Coboldia fuscipes	Diptera	Scatopsidae	FUNGIVORE	.	.	.	.	.	.	.	.	.	.	.	.	.	.	.	.	.	.	.	178	7.5	0.3	140	7.1	0.3	-0.056	.	.	.	.	.	.	.	18	Choi et al. 2000	Applied Entomology & Zoology 35, 495-498	Coboldia fuscipes
103	Coboldia fuscipes	Diptera	Scatopsidae	FUNGIVORE	.	.	.	.	.	.	.	.	.	.	.	.	.	.	.	.	.	.	.	205	6.2	0.1	168	5.7	0.2	-0.088	.	.	.	.	.	.	.	21	Choi et al. 2000	Applied Entomology & Zoology 35, 495-498	Coboldia fuscipes
103	Coboldia fuscipes	Diptera	Scatopsidae	FUNGIVORE	.	.	.	.	.	.	.	.	.	.	.	.	.	.	.	.	.	.	.	196	4.5	0.1	190	4.3	0.2	-0.047	.	.	.	.	.	.	.	25	Choi et al. 2000	Applied Entomology & Zoology 35, 495-498	Coboldia fuscipes
103	Coboldia fuscipes	Diptera	Scatopsidae	FUNGIVORE	.	.	.	.	.	.	.	.	.	.	.	.	.	.	.	.	.	.	.	221	3.5	0.2	174	3.4	0.2	-0.029	.	.	.	.	.	.	.	28	Choi et al. 2000	Applied Entomology & Zoology 35, 495-498	Coboldia fuscipes
104	Supputius cincticeps	Hemiptera	Pentatomidae	PREDATOR	.	.	.	.	.	14	11.5	0.1	9	11.4	0.2	-0.009	14	64.2	0.9	9	67.4	1.1	0.05	.	.	.	.	.	.	.	14	75.7	0.9	9	78.9	1.1	0.042	18	Wanderley & Ramalho 1999	Anais da Sociedade Entomol�gica do Brasil 28, 121-129	Brontocoris tabidus
104	Supputius cincticeps	Hemiptera	Pentatomidae	PREDATOR	.	.	.	.	.	22	10.8	0.2	34	10.5	0.1	-0.029	22	49.1	1.1	34	51.5	0.9	0.049	.	.	.	.	.	.	.	22	59.8	1.1	34	62	0.9	0.037	20	Wanderley & Ramalho 1999	Anais da Sociedade Entomol�gica do Brasil 28, 121-129	Brontocoris tabidus
104	Supputius cincticeps	Hemiptera	Pentatomidae	PREDATOR	.	.	.	.	.	21	6.6	0.1	16	6.6	0.1	0	21	38.9	0.9	16	41.8	1	0.075	.	.	.	.	.	.	.	21	45.5	0.9	16	48.4	1	0.064	23	Wanderley & Ramalho 1999	Anais da Sociedade Entomol�gica do Brasil 28, 121-129	Brontocoris tabidus
104	Supputius cincticeps	Hemiptera	Pentatomidae	PREDATOR	.	.	.	.	.	20	5.8	0.1	14	5.6	0.1	-0.036	20	30.1	0.7	14	30.9	0.8	0.027	.	.	.	.	.	.	.	20	35.9	0.7	14	36.6	0.9	0.019	25	Wanderley & Ramalho 1999	Anais da Sociedade Entomol�gica do Brasil 28, 121-129	Brontocoris tabidus
104	Supputius cincticeps	Hemiptera	Pentatomidae	PREDATOR	.	.	.	.	.	8	4.5	0.2	16	4.6	0.1	0.022	8	23.3	1.5	16	25.8	1.1	0.107	.	.	.	.	.	.	.	8	27.8	1.4	16	30.3	1	0.09	28	Wanderley & Ramalho 1999	Anais da Sociedade Entomol�gica do Brasil 28, 121-129	Brontocoris tabidus
104	Supputius cincticeps	Hemiptera	Pentatomidae	PREDATOR	.	.	.	.	.	15	5	0	9	4.9	0.1	-0.02	15	22.7	0.8	9	25.8	1	0.137	.	.	.	.	.	.	.	15	27.7	0.8	9	30.7	1	0.108	30	Wanderley & Ramalho 1999	Anais da Sociedade Entomol�gica do Brasil 28, 121-129	Brontocoris tabidus
105	Chorthippus brunneus	Orthoptera	Acrididae	HERBIVORE	A	M	56.9	82.1	0.443	.	.	.	.	.	.	.	15	57.5	2.91	16	58.8	1.22	0.023	.	.	.	.	.	.	.	15	57.5	2.91	16	58.8	1.22	0.023	25	Willott & Hassall 1998	Functional Ecology 12, 232-241	Chorthippus brunneus
105	Chorthippus brunneus	Orthoptera	Acrididae	HERBIVORE	A	M	72.6	121.8	0.678	.	.	.	.	.	.	.	24	28.7	0.48	15	29.4	0.89	0.024	.	.	.	.	.	.	.	24	28.7	0.48	15	29.4	0.89	0.024	30	Willott & Hassall 1998	Functional Ecology 12, 232-241	Chorthippus brunneus
105	Chorthippus brunneus	Orthoptera	Acrididae	HERBIVORE	A	M	72.5	138.5	0.91	.	.	.	.	.	.	.	17	21.7	0.59	18	23.2	0.54	0.069	.	.	.	.	.	.	.	17	21.7	0.59	18	23.2	0.54	0.069	35	Willott & Hassall 1998	Functional Ecology 12, 232-241	Chorthippus brunneus
106	Myrmeleotettix maculatus	Orthoptera	Acrididae	HERBIVORE	A	M	45.3	61.6	0.36	.	.	.	.	.	.	.	12	31.2	1.1	17	30	1.25	-0.04	.	.	.	.	.	.	.	12	31.2	1.1	17	30	1.25	-0.04	30	Willott & Hassall 1998	Functional Ecology 12, 232-241	Myrmeleotettix maculatus
106	Myrmeleotettix maculatus	Orthoptera	Acrididae	HERBIVORE	A	M	52.8	74.9	0.419	.	.	.	.	.	.	.	15	18.1	0.33	16	19	0.66	0.05	.	.	.	.	.	.	.	15	18.1	0.33	16	19	0.66	0.05	35	Willott & Hassall 1998	Functional Ecology 12, 232-241	Myrmeleotettix maculatus
107	Omocestus viridulus	Orthoptera	Acrididae	HERBIVORE	A	M	74.9	95.4	0.274	.	.	.	.	.	.	.	18	54.9	5.46	19	54.1	1.33	-0.015	.	.	.	.	.	.	.	18	54.9	5.46	19	54.1	1.33	-0.015	25	Willott & Hassall 1998	Functional Ecology 12, 232-241	Omocestus viridulus
107	Omocestus viridulus	Orthoptera	Acrididae	HERBIVORE	A	M	89.2	148.1	0.66	.	.	.	.	.	.	.	20	26.4	0.43	12	27.3	0.36	0.034	.	.	.	.	.	.	.	20	26.4	0.43	12	27.3	0.36	0.034	30	Willott & Hassall 1998	Functional Ecology 12, 232-241	Omocestus viridulus
107	Omocestus viridulus	Orthoptera	Acrididae	HERBIVORE	A	M	96.2	165.6	0.721	.	.	.	.	.	.	.	17	18.4	0.31	21	20.2	0.31	0.098	.	.	.	.	.	.	.	17	18.4	0.31	21	20.2	0.31	0.098	35	Willott & Hassall 1998	Functional Ecology 12, 232-241	Omocestus viridulus
108	Stenobothrus lineatus	Orthoptera	Acrididae	HERBIVORE	A	M	77.3	109.6	0.418	.	.	.	.	.	.	.	11	34.8	3.14	13	34.3	1.61	-0.015	.	.	.	.	.	.	.	11	34.8	3.14	13	34.3	1.61	-0.015	30	Willott & Hassall 1998	Functional Ecology 12, 232-241	Stenobothrus lineatus
108	Stenobothrus lineatus	Orthoptera	Acrididae	HERBIVORE	A	M	87.2	134.2	0.539	.	.	.	.	.	.	.	14	23	0.61	15	23.5	0.46	0.022	.	.	.	.	.	.	.	14	23	0.61	15	23.5	0.46	0.022	35	Willott & Hassall 1998	Functional Ecology 12, 232-241	Stenobothrus lineatus
109	Scathophaga stercoraria	Diptera	Scatophagidae	SAPROPHAGE	A	L	52.73	25.41	-1.075	.	.	.	.	.	.	.	.	.	.	.	.	.	.	.	.	.	.	.	.	.	.	79.51	0.63	.	78.56	0.68	-0.012	10	Blanckenhorn 1997	Oecologia 111, 318-324	Scathophaga stercoraria
109	Scathophaga stercoraria	Diptera	Scatophagidae	SAPROPHAGE	A	L	49.84	23.64	-1.108	.	.	.	.	.	.	.	.	.	.	.	.	.	.	.	.	.	.	.	.	.	.	36.42	0.27	.	33.12	0.26	-0.1	15	Blanckenhorn 1997	Oecologia 111, 318-324	Scathophaga stercoraria
109	Scathophaga stercoraria	Diptera	Scatophagidae	SAPROPHAGE	A	L	45.5	22.43	-1.029	.	.	.	.	.	.	.	.	.	.	.	.	.	.	.	.	.	.	.	.	.	.	23.22	0.12	.	21.4	0.1	-0.085	20	Blanckenhorn 1997	Oecologia 111, 318-324	Scathophaga stercoraria
109	Scathophaga stercoraria	Diptera	Scatophagidae	SAPROPHAGE	A	L	41.42	21.25	-0.949	.	.	.	.	.	.	.	.	.	.	.	.	.	.	.	.	.	.	.	.	.	.	21.2	0.15	.	19.86	0.15	-0.067	25	Blanckenhorn 1997	Oecologia 111, 318-324	Scathophaga stercoraria
110	Scathophaga stercoraria	Diptera	Scatophagidae	SAPROPHAGE	A	L	42.88	24.14	-0.776	.	.	.	.	.	.	.	.	.	.	.	.	.	.	.	.	.	.	.	.	.	.	29.67	0.16	.	28.53	0.15	-0.04	14.9	Blanckenhorn 1997	Oecologia 111, 318-324	Scathophaga stercoraria
110	Scathophaga stercoraria	Diptera	Scatophagidae	SAPROPHAGE	A	L	48.23	26.2	-0.841	.	.	.	.	.	.	.	.	.	.	.	.	.	.	.	.	.	.	.	.	.	.	32.4	0.54	.	30.03	0.51	-0.079	14	Blanckenhorn 1997	Oecologia 111, 318-324	Scathophaga stercoraria
110	Scathophaga stercoraria	Diptera	Scatophagidae	SAPROPHAGE	A	L	51.06	26.2	-0.949	.	.	.	.	.	.	.	.	.	.	.	.	.	.	.	.	.	.	.	.	.	.	41.09	0.4	.	38.29	0.46	-0.073	11.4	Blanckenhorn 1997	Oecologia 111, 318-324	Scathophaga stercoraria
110	Scathophaga stercoraria	Diptera	Scatophagidae	SAPROPHAGE	A	L	53.16	25.41	-1.092	.	.	.	.	.	.	.	.	.	.	.	.	.	.	.	.	.	.	.	.	.	.	41.37	0.5	.	37.18	0.42	-0.113	11.2	Blanckenhorn 1997	Oecologia 111, 318-324	Scathophaga stercoraria
110	Scathophaga stercoraria	Diptera	Scatophagidae	SAPROPHAGE	A	L	48.63	25.15	-0.933	.	.	.	.	.	.	.	.	.	.	.	.	.	.	.	.	.	.	.	.	.	.	46.23	0.79	.	41.95	0.82	-0.102	10.2	Blanckenhorn 1997	Oecologia 111, 318-324	Scathophaga stercoraria
110	Scathophaga stercoraria	Diptera	Scatophagidae	SAPROPHAGE	A	L	49.43	26.2	-0.887	.	.	.	.	.	.	.	.	.	.	.	.	.	.	.	.	.	.	.	.	.	.	53.67	0.88	.	51	0.29	-0.052	8.9	Blanckenhorn 1997	Oecologia 111, 318-324	Scathophaga stercoraria
110	Scathophaga stercoraria	Diptera	Scatophagidae	SAPROPHAGE	A	L	59.78	26.73	-1.236	.	.	.	.	.	.	.	.	.	.	.	.	.	.	.	.	.	.	.	.	.	.	60.17	0.17	.	54.56	0.56	-0.103	8.6	Blanckenhorn 1997	Oecologia 111, 318-324	Scathophaga stercoraria
111	Eristalis arbustorum	Diptera	Syrphidae	UNCLASSIFIED	.	.	.	.	.	.	.	.	.	.	.	.	55	26.2	0.91	61	25.5	0.9	-0.027	55	37.6	1.07	61	39.8	0.65	0.059	55	63.8	.	61	65.3	.	0.024	8	Ottenheim et al. 1996	Heredity 77, 493-499	Eristalis arbustorum
111	Eristalis arbustorum	Diptera	Syrphidae	UNCLASSIFIED	.	.	.	.	.	.	.	.	.	.	.	.	57	23.1	0.91	54	22.8	0.9	-0.013	57	29.1	0.19	54	29.6	0.17	0.017	57	52.2	.	54	52.4	.	0.004	11	Ottenheim et al. 1996	Heredity 77, 493-499	Eristalis arbustorum
111	Eristalis arbustorum	Diptera	Syrphidae	UNCLASSIFIED	.	.	.	.	.	.	.	.	.	.	.	.	104	18.3	0.42	101	18.8	0.6	0.027	104	15.4	0.13	101	15.1	0.18	-0.02	104	33.7	.	101	33.9	.	0.006	14	Ottenheim et al. 1996	Heredity 77, 493-499	Eristalis arbustorum
111	Eristalis arbustorum	Diptera	Syrphidae	UNCLASSIFIED	.	.	.	.	.	.	.	.	.	.	.	.	86	17	0.37	103	17.6	0.32	0.035	86	14.8	0.12	103	14.9	0.1	0.007	86	31.8	.	103	32.5	.	0.022	17	Ottenheim et al. 1996	Heredity 77, 493-499	Eristalis arbustorum
111	Eristalis arbustorum	Diptera	Syrphidae	UNCLASSIFIED	.	.	.	.	.	.	.	.	.	.	.	.	103	15.5	0.32	108	15.9	0.35	0.026	103	8.1	0.1	108	8	0.09	-0.013	103	23.6	.	108	23.9	.	0.013	20	Ottenheim et al. 1996	Heredity 77, 493-499	Eristalis arbustorum
111	Eristalis arbustorum	Diptera	Syrphidae	UNCLASSIFIED	.	.	.	.	.	.	.	.	.	.	.	.	85	14.2	0.22	88	14.3	0.23	0.007	85	5.2	0.07	88	5.2	0.09	0	85	19.4	.	88	19.5	.	0.005	26	Ottenheim et al. 1996	Heredity 77, 493-499	Eristalis arbustorum
112	Delia antiqua	Diptera	Anthomyiidae	HERBIVORE	P	M	11.7	12.3	0.051	.	.	.	.	.	.	.	108	16.5	0.1	87	16.7	0.1	0.012	108	15.8	.	87	17	.	0.076	108	32.4	.	87	33.8	.	0.043	.	McDonald & Borden 1995	Annals of the Entomological Society of America 88, 756-763	Delia antiqua
112	Delia antiqua	Diptera	Anthomyiidae	HERBIVORE	P	M	13	13.8	0.062	.	.	.	.	.	.	.	148	23.5	0.2	148	24.2	0.2	0.03	148	17.3	.	148	18	.	0.04	148	40.9	.	148	42.4	.	0.037	.	McDonald & Borden 1995	Annals of the Entomological Society of America 88, 756-763	Delia antiqua
112	Delia antiqua	Diptera	Anthomyiidae	HERBIVORE	P	M	11.7	12.5	0.068	.	.	.	.	.	.	.	115	17.1	0.1	85	18.6	0.1	0.088	115	11.4	.	85	12.7	.	0.114	115	28.5	.	85	31.3	.	0.098	.	McDonald & Borden 1995	Annals of the Entomological Society of America 88, 756-763	Delia antiqua
112	Delia antiqua	Diptera	Anthomyiidae	HERBIVORE	P	M	11.3	11.7	0.035	.	.	.	.	.	.	.	43	19.6	0.2	33	19.7	0.3	0.005	43	11.4	.	33	12.4	.	0.088	43	31	.	33	32.1	.	0.035	.	McDonald & Borden 1995	Annals of the Entomological Society of America 88, 756-763	Delia antiqua
113	Bicyclus anynana	Lepidoptera	Nymphalidae	HERBIVORE	P	M	192	223	0.161	.	.	.	.	.	.	.	54	47.2	0.395	54	50.5	0.395	0.07	.	.	.	.	.	.	.	.	.	.	.	.	.	.	.	Brakefield & Mazzotta 1995	Journal of Evolutionary Biology 8, 559-573	Bicyclus anynana
113	Bicyclus anynana	Lepidoptera	Nymphalidae	HERBIVORE	P	M	173	215	0.243	.	.	.	.	.	.	.	54	43.8	0.463	54	48.1	0.599	0.098	.	.	.	.	.	.	.	.	.	.	.	.	.	.	.	Brakefield & Mazzotta 1995	Journal of Evolutionary Biology 8, 559-573	Bicyclus anynana
113	Bicyclus anynana	Lepidoptera	Nymphalidae	HERBIVORE	P	M	165	213	0.291	.	.	.	.	.	.	.	65	39.9	0.397	45	43.2	0.373	0.083	.	.	.	.	.	.	.	.	.	.	.	.	.	.	.	Brakefield & Mazzotta 1995	Journal of Evolutionary Biology 8, 559-573	Bicyclus anynana
114	Wohlfahrtia nuba	Diptera	Sarcophagidae	PARASITE	P	M	80.1	108.3	0.352	.	.	.	.	.	.	.	51	11.6	0.154	57	12.4	0.172	0.069	51	22.6	0.07	57	22.8	0.119	0.009	51	34.2	0.126	57	35.2	0.172	0.029	21	Amoudi 1993	Journal of the Egyptian Society of Parasitology 23, 697-705	Wohlfahrtia nuba
114	Wohlfahrtia nuba	Diptera	Sarcophagidae	PARASITE	P	M	68.1	98.1	0.441	.	.	.	.	.	.	.	65	10.1	0.136	48	10.2	0.115	0.01	65	13	0.099	48	13.8	0.115	0.062	65	23.1	0.112	48	24.1	0.159	0.043	25	Amoudi 1993	Journal of the Egyptian Society of Parasitology 23, 697-705	Wohlfahrtia nuba
114	Wohlfahrtia nuba	Diptera	Sarcophagidae	PARASITE	P	M	74.1	93.3	0.259	.	.	.	.	.	.	.	65	8.5	0.074	58	8.7	0.053	0.024	65	9.8	0.149	58	10.3	0.158	0.051	65	18.3	0.161	58	19.1	0.171	0.044	29	Amoudi 1993	Journal of the Egyptian Society of Parasitology 23, 697-705	Wohlfahrtia nuba
114	Wohlfahrtia nuba	Diptera	Sarcophagidae	PARASITE	P	M	68.2	87.3	0.28	.	.	.	.	.	.	.	44	5.3	0.09	38	5.2	0.065	-0.019	44	8.2	0.121	38	8.1	0.081	-0.012	44	13.5	0.166	38	13.2	0.097	-0.023	33	Amoudi 1993	Journal of the Egyptian Society of Parasitology 23, 697-705	Wohlfahrtia nuba
114	Wohlfahrtia nuba	Diptera	Sarcophagidae	PARASITE	P	M	72.1	77.5	0.075	.	.	.	.	.	.	.	46	4.4	0.103	49	5.3	0.071	0.205	46	8.7	0.074	49	8.8	0.057	0.011	46	13.1	0.118	49	14.1	0.043	0.076	37	Amoudi 1993	Journal of the Egyptian Society of Parasitology 23, 697-705	Wohlfahrtia nuba
115	Autographa gamma	Lepidoptera	Noctuidae	HERBIVORE	P	M	355.4	335.71	-0.059	.	.	.	.	.	.	.	37	51.3	0.871	49	51.2	0.557	-0.002	37	33.6	0.378	49	31.3	0.271	-0.073	37	84.9	.	49	82.5	.	-0.029	13	Hill & Gatehouse 1992	Bulletin of Entomological Research 82, 335-341	Autographa gamma
115	Autographa gamma	Lepidoptera	Noctuidae	HERBIVORE	P	M	323.89	327.16	0.01	.	.	.	.	.	.	.	43	33.9	0.442	43	34.4	0.518	0.015	43	19.5	0.122	43	18.9	0.183	-0.032	43	53.4	.	43	53.3	.	-0.002	16	Hill & Gatehouse 1992	Bulletin of Entomological Research 82, 335-341	Autographa gamma
115	Autographa gamma	Lepidoptera	Noctuidae	HERBIVORE	P	M	296.72	284.72	-0.042	.	.	.	.	.	.	.	42	24.4	0.355	49	23.2	0.2	-0.052	42	13.9	0.077	49	13.2	0.114	-0.053	42	38.3	.	49	36.4	.	-0.052	19	Hill & Gatehouse 1992	Bulletin of Entomological Research 82, 335-341	Autographa gamma
115	Autographa gamma	Lepidoptera	Noctuidae	HERBIVORE	P	M	277.55	273.76	-0.014	.	.	.	.	.	.	.	44	21.4	0.241	41	21.1	0.203	-0.014	44	10.9	0.09	41	10.2	0.094	-0.069	44	32.3	.	41	31.3	.	-0.032	22	Hill & Gatehouse 1992	Bulletin of Entomological Research 82, 335-341	Autographa gamma
115	Autographa gamma	Lepidoptera	Noctuidae	HERBIVORE	P	M	241.05	221.92	-0.086	.	.	.	.	.	.	.	35	15.7	0.254	37	15.6	0.214	-0.006	35	8.2	0.068	37	7.8	0.082	-0.051	35	23.9	.	37	23.4	.	-0.021	25	Hill & Gatehouse 1992	Bulletin of Entomological Research 82, 335-341	Autographa gamma
116	Crocidosema plebejana	Lepidoptera	Tortricidae	HERBIVORE	.	.	.	.	.	.	.	.	.	.	.	.	.	.	.	.	.	.	.	.	.	.	.	.	.	.	.	127	1	.	128.8	0.9	0.014	14	Hamilton & Zalucki 1991	Australian Journal of Zoology 39, 191-200	Crocidosema plebejana
116	Crocidosema plebejana	Lepidoptera	Tortricidae	HERBIVORE	.	.	.	.	.	.	.	.	.	.	.	.	.	.	.	.	.	.	.	.	.	.	.	.	.	.	.	73.9	1.5	.	77.4	1.4	0.047	16	Hamilton & Zalucki 1991	Australian Journal of Zoology 39, 191-200	Crocidosema plebejana
116	Crocidosema plebejana	Lepidoptera	Tortricidae	HERBIVORE	.	.	.	.	.	.	.	.	.	.	.	.	.	.	.	.	.	.	.	.	.	.	.	.	.	.	.	50.5	1.2	.	52.2	1.1	0.034	19	Hamilton & Zalucki 1991	Australian Journal of Zoology 39, 191-200	Crocidosema plebejana
116	Crocidosema plebejana	Lepidoptera	Tortricidae	HERBIVORE	.	.	.	.	.	.	.	.	.	.	.	.	.	.	.	.	.	.	.	.	.	.	.	.	.	.	.	36.1	0.1	.	38	0.1	0.053	21	Hamilton & Zalucki 1991	Australian Journal of Zoology 39, 191-200	Crocidosema plebejana
116	Crocidosema plebejana	Lepidoptera	Tortricidae	HERBIVORE	.	.	.	.	.	.	.	.	.	.	.	.	.	.	.	.	.	.	.	.	.	.	.	.	.	.	.	26.9	0.2	.	28.2	0.1	0.048	25	Hamilton & Zalucki 1991	Australian Journal of Zoology 39, 191-200	Crocidosema plebejana
116	Crocidosema plebejana	Lepidoptera	Tortricidae	HERBIVORE	.	.	.	.	.	.	.	.	.	.	.	.	.	.	.	.	.	.	.	.	.	.	.	.	.	.	.	21.8	0.2	.	23	0.2	0.055	28	Hamilton & Zalucki 1991	Australian Journal of Zoology 39, 191-200	Crocidosema plebejana
116	Crocidosema plebejana	Lepidoptera	Tortricidae	HERBIVORE	.	.	.	.	.	.	.	.	.	.	.	.	.	.	.	.	.	.	.	.	.	.	.	.	.	.	.	18.8	0.1	.	19.5	0.1	0.037	31	Hamilton & Zalucki 1991	Australian Journal of Zoology 39, 191-200	Crocidosema plebejana
116	Crocidosema plebejana	Lepidoptera	Tortricidae	HERBIVORE	.	.	.	.	.	.	.	.	.	.	.	.	.	.	.	.	.	.	.	.	.	.	.	.	.	.	.	17.5	0.1	.	18.1	0.1	0.034	34	Hamilton & Zalucki 1991	Australian Journal of Zoology 39, 191-200	Crocidosema plebejana
117	Ivela auripes	Lepidoptera	Lymantriidae	HERBIVORE	P	M	284.4	457.3	0.608	.	.	.	.	.	.	.	16	16.3	0.1	7	17.4	0.302	0.067	14	5.6	0.16	6	6	0.245	0.071	14	21.9	.	6	23.4	.	0.068	25	Togashi & Kodani 1990	Journal of Japanese Forestry Society 72, 316-320	Ivela auripes
117	Ivela auripes	Lepidoptera	Lymantriidae	HERBIVORE	P	M	289.3	519.2	0.795	.	.	.	.	.	.	.	9	23.9	0.1	19	25.4	0.184	0.063	8	8.1	0.141	18	8.8	0.141	0.086	8	32	.	18	34.2	.	0.069	20	Togashi & Kodani 1990	Journal of Japanese Forestry Society 72, 316-320	Ivela auripes
117	Ivela auripes	Lepidoptera	Lymantriidae	HERBIVORE	P	M	270.3	432.9	0.602	.	.	.	.	.	.	.	16	43.3	0.225	9	46.7	0.3	0.079	16	16.9	0.175	9	18	0.3	0.065	16	60.2	.	9	64.7	.	0.075	15	Togashi & Kodani 1990	Journal of Japanese Forestry Society 72, 316-320	Ivela auripes
118	Homona magnanima	Lepidoptera	Tortricidae	HERBIVORE	P	M	65	115	0.769	.	.	.	.	.	.	.	13	49.5	1	10	51.9	1.5	0.048	13	22.4	0.2	10	20.8	0.2	-0.077	13	71.9	.	10	72.7	.	0.011	15	Mao & Kunimi 1990	Japanese Journal of Applied Entomology & Zoology 34, 127-130	Homona magnanima
118	Homona magnanima	Lepidoptera	Tortricidae	HERBIVORE	P	M	75	124	0.653	.	.	.	.	.	.	.	23	32.4	0.4	14	35.4	0.7	0.093	23	13.6	0.1	14	12.1	0.1	-0.124	23	46	.	14	47.5	.	0.033	18	Mao & Kunimi 1990	Japanese Journal of Applied Entomology & Zoology 34, 127-130	Homona magnanima
118	Homona magnanima	Lepidoptera	Tortricidae	HERBIVORE	P	M	66	105	0.591	.	.	.	.	.	.	.	26	24.4	0.2	17	26	0.4	0.066	26	9.6	0.1	17	8.5	0.1	-0.129	26	34	.	17	34.5	.	0.015	20	Mao & Kunimi 1990	Japanese Journal of Applied Entomology & Zoology 34, 127-130	Homona magnanima
118	Homona magnanima	Lepidoptera	Tortricidae	HERBIVORE	P	M	68	102	0.5	.	.	.	.	.	.	.	21	16.2	0.1	23	17.8	0.2	0.099	21	7	0	23	6.3	0.1	-0.111	21	23.2	.	23	24.1	.	0.039	25	Mao & Kunimi 1990	Japanese Journal of Applied Entomology & Zoology 34, 127-130	Homona magnanima
118	Homona magnanima	Lepidoptera	Tortricidae	HERBIVORE	P	M	64	94	0.469	.	.	.	.	.	.	.	26	14	0.1	16	15.3	0.2	0.093	26	6	0	16	5.4	0.1	-0.111	26	20	.	16	20.7	.	0.035	28	Mao & Kunimi 1990	Japanese Journal of Applied Entomology & Zoology 34, 127-130	Homona magnanima
118	Homona magnanima	Lepidoptera	Tortricidae	HERBIVORE	P	M	65	93	0.431	.	.	.	.	.	.	.	20	14.1	0.1	19	17	0.6	0.206	20	7	0.1	19	6	0	-0.167	20	21.1	.	19	23	.	0.09	30	Mao & Kunimi 1990	Japanese Journal of Applied Entomology & Zoology 34, 127-130	Homona magnanima
119	Pieris napi	Lepidoptera	Pieridae	HERBIVORE	.	.	.	.	.	.	.	.	.	.	.	.	.	.	.	.	.	.	.	5	15.8	0.599	11	16	0.944	0.013	34	53.7	0.2	38	54.2	0.3	0.009	17	Forsberg & Wiklund 1988	Functional Ecology 2, 81-88	Pieris napi
119	Pieris napi	Lepidoptera	Pieridae	HERBIVORE	.	.	.	.	.	.	.	.	.	.	.	.	.	.	.	.	.	.	.	8	9.67	0.078	12	10.12	0.176	0.047	24	34.5	0.1	24	34.8	0.1	0.009	20	Forsberg & Wiklund 1988	Functional Ecology 2, 81-88	Pieris napi
119	Pieris napi	Lepidoptera	Pieridae	HERBIVORE	.	.	.	.	.	.	.	.	.	.	.	.	.	.	.	.	.	.	.	15	7.8	0.354	19	7.89	0.19	0.012	21	24.3	0.1	17	25.1	0.2	0.033	23	Forsberg & Wiklund 1988	Functional Ecology 2, 81-88	Pieris napi
120	Merophyas divulsana	Lepidoptera	Tortricidae	HERBIVORE	.	.	.	.	.	.	.	.	.	.	.	.	.	.	.	.	.	.	.	41	19.4	0.281	70	17	0.227	-0.141	.	.	.	.	.	.	.	15	Bishop & McKenzie 1986	Journal of Australian Entomological Society 25, 229-233	Choristoneura occidentalis
120	Merophyas divulsana	Lepidoptera	Tortricidae	HERBIVORE	.	.	.	.	.	.	.	.	.	.	.	.	.	.	.	.	.	.	.	57	9.3	0.132	55	8.6	0.094	-0.081	.	.	.	.	.	.	.	20	Bishop & McKenzie 1986	Journal of Australian Entomological Society 25, 229-233	Choristoneura occidentalis
120	Merophyas divulsana	Lepidoptera	Tortricidae	HERBIVORE	.	.	.	.	.	.	.	.	.	.	.	.	.	.	.	.	.	.	.	80	6.2	0.067	63	5.8	0.076	-0.069	.	.	.	.	.	.	.	25	Bishop & McKenzie 1986	Journal of Australian Entomological Society 25, 229-233	Choristoneura occidentalis
121	Mythimna convecta	Lepidoptera	Noctuidae	HERBIVORE	.	.	.	.	.	.	.	.	.	.	.	.	40	54.7	.	40	52.7	.	-0.038	40	35.2	.	40	33.5	.	-0.051	40	89.9	.	40	86.2	.	-0.043	15	Smith 1984	Journal of Australian Entomological Society 23, 91-97	Mythimna convecta
121	Mythimna convecta	Lepidoptera	Noctuidae	HERBIVORE	.	.	.	.	.	.	.	.	.	.	.	.	40	35.1	.	40	33.4	.	-0.051	40	20.5	.	40	19.8	.	-0.035	40	55.6	.	40	53.2	.	-0.045	20	Smith 1984	Journal of Australian Entomological Society 23, 91-97	Mythimna convecta
121	Mythimna convecta	Lepidoptera	Noctuidae	HERBIVORE	.	.	.	.	.	.	.	.	.	.	.	.	40	26.2	.	40	24.6	.	-0.065	40	14.4	.	40	13.6	.	-0.059	40	40.6	.	40	38.2	.	-0.063	25	Smith 1984	Journal of Australian Entomological Society 23, 91-97	Mythimna convecta
121	Mythimna convecta	Lepidoptera	Noctuidae	HERBIVORE	.	.	.	.	.	.	.	.	.	.	.	.	34	17.1	.	34	17.3	.	0.012	34	10.1	.	34	10.1	.	0	34	27.2	.	34	27.4	.	0.007	30	Smith 1984	Journal of Australian Entomological Society 23, 91-97	Mythimna convecta
121	Mythimna convecta	Lepidoptera	Noctuidae	HERBIVORE	.	.	.	.	.	.	.	.	.	.	.	.	51	15.1	.	51	15.6	.	0.033	51	9.6	.	51	9.4	.	-0.021	51	24.7	.	51	25	.	0.012	33	Smith 1984	Journal of Australian Entomological Society 23, 91-97	Mythimna convecta
122	Merophyas divulsana	Lepidoptera	Tortricidae	HERBIVORE	P	M	10.7	16.7	0.561	.	.	.	.	.	.	.	17	16.1	3.1	12	16.6	2.2	0.031	.	.	.	.	.	.	.	.	.	.	.	.	.	.	30.7	Allsopp et al. 1983	Journal of Australian Entomological Society 22, 287-291	Choristoneura occidentalis
122	Merophyas divulsana	Lepidoptera	Tortricidae	HERBIVORE	P	M	13.5	16.9	0.252	.	.	.	.	.	.	.	24	12.7	1.4	18	14.3	2.4	0.126	.	.	.	.	.	.	.	.	.	.	.	.	.	.	27.5	Allsopp et al. 1983	Journal of Australian Entomological Society 22, 287-291	Choristoneura occidentalis
122	Merophyas divulsana	Lepidoptera	Tortricidae	HERBIVORE	P	M	14	19.9	0.421	.	.	.	.	.	.	.	20	16.7	2.2	27	16.9	3.1	0.012	.	.	.	.	.	.	.	.	.	.	.	.	.	.	24.2	Allsopp et al. 1983	Journal of Australian Entomological Society 22, 287-291	Choristoneura occidentalis
122	Merophyas divulsana	Lepidoptera	Tortricidae	HERBIVORE	P	M	14.6	20.7	0.418	.	.	.	.	.	.	.	21	21.3	2.8	24	21.7	1.6	0.019	.	.	.	.	.	.	.	.	.	.	.	.	.	.	20.9	Allsopp et al. 1983	Journal of Australian Entomological Society 22, 287-291	Choristoneura occidentalis
122	Merophyas divulsana	Lepidoptera	Tortricidae	HERBIVORE	P	M	17.1	22.1	0.292	.	.	.	.	.	.	.	22	27.7	2.1	22	31	4.4	0.119	.	.	.	.	.	.	.	.	.	.	.	.	.	.	17.7	Allsopp et al. 1983	Journal of Australian Entomological Society 22, 287-291	Choristoneura occidentalis
122	Merophyas divulsana	Lepidoptera	Tortricidae	HERBIVORE	P	M	17.7	24.1	0.362	.	.	.	.	.	.	.	15	43.6	4.5	21	44	5.6	0.009	.	.	.	.	.	.	.	.	.	.	.	.	.	.	14.1	Allsopp et al. 1983	Journal of Australian Entomological Society 22, 287-291	Choristoneura occidentalis
122	Merophyas divulsana	Lepidoptera	Tortricidae	HERBIVORE	P	M	15.9	21.6	0.358	.	.	.	.	.	.	.	12	85.2	13.5	12	82.6	14	-0.031	.	.	.	.	.	.	.	.	.	.	.	.	.	.	11.3	Allsopp et al. 1983	Journal of Australian Entomological Society 22, 287-291	Choristoneura occidentalis
123	Haematobia irritans exigua	Diptera	Muscidae	PARASITE	.	.	.	.	.	.	.	.	.	.	.	.	.	.	.	.	.	.	.	.	17.8	.	.	16.48	.	-0.082	.	.	.	.	.	.	.	17.5	Cook & Spain 1981	Australian Journal of Zoology 29, 7-14	Haematobia irritans exigua
123	Haematobia irritans exigua	Diptera	Muscidae	PARASITE	.	.	.	.	.	.	.	.	.	.	.	.	.	.	.	.	.	.	.	.	11.7	.	.	10.37	.	-0.129	.	.	.	.	.	.	.	20	Cook & Spain 1981	Australian Journal of Zoology 29, 7-14	Haematobia irritans exigua
123	Haematobia irritans exigua	Diptera	Muscidae	PARASITE	.	.	.	.	.	.	.	.	.	.	.	.	.	.	.	.	.	.	.	.	7.9	.	.	7.23	.	-0.087	.	.	.	.	.	.	.	25	Cook & Spain 1981	Australian Journal of Zoology 29, 7-14	Haematobia irritans exigua
123	Haematobia irritans exigua	Diptera	Muscidae	PARASITE	.	.	.	.	.	.	.	.	.	.	.	.	.	.	.	.	.	.	.	.	5.1	.	.	4.53	.	-0.128	.	.	.	.	.	.	.	30	Cook & Spain 1981	Australian Journal of Zoology 29, 7-14	Haematobia irritans exigua
123	Haematobia irritans exigua	Diptera	Muscidae	PARASITE	.	.	.	.	.	.	.	.	.	.	.	.	.	.	.	.	.	.	.	.	4.1	.	.	3.77	.	-0.095	.	.	.	.	.	.	.	35	Cook & Spain 1981	Australian Journal of Zoology 29, 7-14	Haematobia irritans exigua
124	Spodoptera frugiperda	Lepidoptera	Noctuidae	HERBIVORE	P	M	180.9	167.6	-0.079	.	.	.	.	.	.	.	.	21.4	.	.	21.4	.	0	.	14.8	.	.	12.7	.	-0.165	.	36.2	.	.	34.1	.	-0.062	20	Combs & Valerio 1980	Environmental Entomology 9, 393-396	Spodoptera frugiperda
124	Spodoptera frugiperda	Lepidoptera	Noctuidae	HERBIVORE	P	M	173.2	189.3	0.093	.	.	.	.	.	.	.	.	15.6	.	.	15.9	.	0.019	.	10	.	.	8.9	.	-0.124	.	25.6	.	.	24.8	.	-0.032	25	Combs & Valerio 1980	Environmental Entomology 9, 393-396	Spodoptera frugiperda
124	Spodoptera frugiperda	Lepidoptera	Noctuidae	HERBIVORE	P	M	211	215.1	0.019	.	.	.	.	.	.	.	.	9.9	.	.	9.9	.	0	.	7	.	.	6.4	.	-0.094	.	16.9	.	.	16.3	.	-0.037	30	Combs & Valerio 1980	Environmental Entomology 9, 393-396	Spodoptera frugiperda
125	Spodoptera frugiperda	Lepidoptera	Noctuidae	HERBIVORE	P	M	163.9	154.5	-0.061	.	.	.	.	.	.	.	.	24.7	.	.	23.8	.	-0.038	.	13.9	.	.	12.9	.	-0.078	.	38.6	.	.	36.7	.	-0.052	20	Combs & Valerio 1980	Environmental Entomology 9, 393-396	Spodoptera frugiperda
125	Spodoptera frugiperda	Lepidoptera	Noctuidae	HERBIVORE	P	M	182	172.7	-0.054	.	.	.	.	.	.	.	.	17.3	.	.	16.6	.	-0.042	.	10.1	.	.	8.7	.	-0.161	.	27.4	.	.	25.3	.	-0.083	25	Combs & Valerio 1980	Environmental Entomology 9, 393-396	Spodoptera frugiperda
125	Spodoptera frugiperda	Lepidoptera	Noctuidae	HERBIVORE	P	M	193.1	190	-0.016	.	.	.	.	.	.	.	.	10.3	.	.	10	.	-0.03	.	7	.	.	6	.	-0.167	.	17.3	.	.	16	.	-0.081	30	Combs & Valerio 1980	Environmental Entomology 9, 393-396	Spodoptera frugiperda
126	Spodoptera frugiperda	Lepidoptera	Noctuidae	HERBIVORE	P	M	179.3	172.4	-0.04	.	.	.	.	.	.	.	.	22.4	.	.	22.8	.	0.018	.	14.8	.	.	13.1	.	-0.13	.	37.2	.	.	35.9	.	-0.036	20	Combs & Valerio 1980	Environmental Entomology 9, 393-396	Spodoptera frugiperda
126	Spodoptera frugiperda	Lepidoptera	Noctuidae	HERBIVORE	P	M	197.4	193.5	-0.02	.	.	.	.	.	.	.	.	15.7	.	.	15.9	.	0.013	.	10	.	.	8.9	.	-0.124	.	25.7	.	.	24.8	.	-0.036	25	Combs & Valerio 1980	Environmental Entomology 9, 393-396	Spodoptera frugiperda
126	Spodoptera frugiperda	Lepidoptera	Noctuidae	HERBIVORE	P	M	204.4	212.3	0.039	.	.	.	.	.	.	.	.	10	.	.	10.1	.	0.01	.	7	.	.	6.5	.	-0.077	.	17	.	.	16.6	.	-0.024	30	Combs & Valerio 1980	Environmental Entomology 9, 393-396	Spodoptera frugiperda
127	Spodoptera frugiperda	Lepidoptera	Noctuidae	HERBIVORE	P	M	164.4	154.8	-0.062	.	.	.	.	.	.	.	.	24.8	.	.	23.6	.	-0.051	.	13.9	.	.	12.5	.	-0.112	.	38.7	.	.	36.1	.	-0.072	20	Combs & Valerio 1980	Environmental Entomology 9, 393-396	Spodoptera frugiperda
127	Spodoptera frugiperda	Lepidoptera	Noctuidae	HERBIVORE	P	M	180.5	171.6	-0.052	.	.	.	.	.	.	.	.	17.9	.	.	17.4	.	-0.029	.	9.8	.	.	8.8	.	-0.114	.	27.7	.	.	26.2	.	-0.057	25	Combs & Valerio 1980	Environmental Entomology 9, 393-396	Spodoptera frugiperda
127	Spodoptera frugiperda	Lepidoptera	Noctuidae	HERBIVORE	P	M	180	174.1	-0.034	.	.	.	.	.	.	.	.	10.4	.	.	10.1	.	-0.03	.	6.8	.	.	6.2	.	-0.097	.	17.2	.	.	16.3	.	-0.055	30	Combs & Valerio 1980	Environmental Entomology 9, 393-396	Spodoptera frugiperda
128	Sarcophaga peregrina	Diptera	Sarcophagidae	SAPROPHAGE	.	.	.	.	.	.	.	.	.	.	.	.	.	.	.	.	.	.	.	.	16.61	.	.	16.35	.	-0.016	.	25.92	.	.	25.87	.	-0.002	20	Buei et al. 1978	Japanese Journal of Sanitary Zoology 29, 125-132	Sarcophaga peregrina
128	Sarcophaga peregrina	Diptera	Sarcophagidae	SAPROPHAGE	.	.	.	.	.	.	.	.	.	.	.	.	.	.	.	.	.	.	.	.	12.54	.	.	12.44	.	-0.008	.	19.2	.	.	19.22	.	0.001	22.5	Buei et al. 1978	Japanese Journal of Sanitary Zoology 29, 125-132	Sarcophaga peregrina
128	Sarcophaga peregrina	Diptera	Sarcophagidae	SAPROPHAGE	.	.	.	.	.	.	.	.	.	.	.	.	.	.	.	.	.	.	.	.	10.61	.	.	10.56	.	-0.005	.	16.65	.	.	16.65	.	0	25	Buei et al. 1978	Japanese Journal of Sanitary Zoology 29, 125-132	Sarcophaga peregrina
128	Sarcophaga peregrina	Diptera	Sarcophagidae	SAPROPHAGE	.	.	.	.	.	.	.	.	.	.	.	.	.	.	.	.	.	.	.	.	9.35	.	.	9.24	.	-0.012	.	14.93	.	.	14.92	.	-0.001	27.5	Buei et al. 1978	Japanese Journal of Sanitary Zoology 29, 125-132	Sarcophaga peregrina
128	Sarcophaga peregrina	Diptera	Sarcophagidae	SAPROPHAGE	.	.	.	.	.	.	.	.	.	.	.	.	.	.	.	.	.	.	.	.	8.81	.	.	8.83	.	0.002	.	13.89	.	.	13.93	.	0.003	30	Buei et al. 1978	Japanese Journal of Sanitary Zoology 29, 125-132	Sarcophaga peregrina
128	Sarcophaga peregrina	Diptera	Sarcophagidae	SAPROPHAGE	.	.	.	.	.	.	.	.	.	.	.	.	.	.	.	.	.	.	.	.	7.5	.	.	7.3	.	-0.027	.	12.21	.	.	12.07	.	-0.012	32	Buei et al. 1978	Japanese Journal of Sanitary Zoology 29, 125-132	Sarcophaga peregrina
129	Sarcophaga similis	Diptera	Sarcophagidae	SAPROPHAGE	.	.	.	.	.	.	.	.	.	.	.	.	.	.	.	.	.	.	.	.	16.46	.	.	15.81	.	-0.041	.	23.84	.	.	22.99	.	-0.037	20	Buei et al. 1978	Japanese Journal of Sanitary Zoology 29, 125-132	Sarcophaga similis
129	Sarcophaga similis	Diptera	Sarcophagidae	SAPROPHAGE	.	.	.	.	.	.	.	.	.	.	.	.	.	.	.	.	.	.	.	.	12.37	.	.	12.07	.	-0.025	.	18.33	.	.	17.99	.	-0.019	22.5	Buei et al. 1978	Japanese Journal of Sanitary Zoology 29, 125-132	Sarcophaga similis
129	Sarcophaga similis	Diptera	Sarcophagidae	SAPROPHAGE	.	.	.	.	.	.	.	.	.	.	.	.	.	.	.	.	.	.	.	.	11.28	.	.	10.75	.	-0.049	.	16.6	.	.	16.08	.	-0.032	25	Buei et al. 1978	Japanese Journal of Sanitary Zoology 29, 125-132	Sarcophaga similis
129	Sarcophaga similis	Diptera	Sarcophagidae	SAPROPHAGE	.	.	.	.	.	.	.	.	.	.	.	.	.	.	.	.	.	.	.	.	9.61	.	.	9.12	.	-0.054	.	14.6	.	.	14.1	.	-0.035	27.5	Buei et al. 1978	Japanese Journal of Sanitary Zoology 29, 125-132	Sarcophaga similis
129	Sarcophaga similis	Diptera	Sarcophagidae	SAPROPHAGE	.	.	.	.	.	.	.	.	.	.	.	.	.	.	.	.	.	.	.	.	8.98	.	.	8.76	.	-0.025	.	14	.	.	13.64	.	-0.026	30	Buei et al. 1978	Japanese Journal of Sanitary Zoology 29, 125-132	Sarcophaga similis
129	Sarcophaga similis	Diptera	Sarcophagidae	SAPROPHAGE	.	.	.	.	.	.	.	.	.	.	.	.	.	.	.	.	.	.	.	.	7.38	.	.	7.19	.	-0.026	.	11.6	.	.	11.26	.	-0.03	32	Buei et al. 1978	Japanese Journal of Sanitary Zoology 29, 125-132	Sarcophaga similis
130	Sarcophaga crassipalpis	Diptera	Sarcophagidae	SAPROPHAGE	.	.	.	.	.	.	.	.	.	.	.	.	.	.	.	.	.	.	.	.	19.84	.	.	19.95	.	0.006	.	34.55	.	.	34.69	.	0.004	20	Buei et al. 1978	Japanese Journal of Sanitary Zoology 29, 125-132	Sarcophaga crassipalpis
130	Sarcophaga crassipalpis	Diptera	Sarcophagidae	SAPROPHAGE	.	.	.	.	.	.	.	.	.	.	.	.	.	.	.	.	.	.	.	.	15.75	.	.	15.67	.	-0.005	.	26.4	.	.	26.3	.	-0.004	22.5	Buei et al. 1978	Japanese Journal of Sanitary Zoology 29, 125-132	Sarcophaga crassipalpis
130	Sarcophaga crassipalpis	Diptera	Sarcophagidae	SAPROPHAGE	.	.	.	.	.	.	.	.	.	.	.	.	.	.	.	.	.	.	.	.	12.7	.	.	12.8	.	0.008	.	22.38	.	.	22.49	.	0.005	25	Buei et al. 1978	Japanese Journal of Sanitary Zoology 29, 125-132	Sarcophaga crassipalpis
130	Sarcophaga crassipalpis	Diptera	Sarcophagidae	SAPROPHAGE	.	.	.	.	.	.	.	.	.	.	.	.	.	.	.	.	.	.	.	.	11.13	.	.	11.07	.	-0.005	.	19.39	.	.	19.61	.	0.011	27.5	Buei et al. 1978	Japanese Journal of Sanitary Zoology 29, 125-132	Sarcophaga crassipalpis
130	Sarcophaga crassipalpis	Diptera	Sarcophagidae	SAPROPHAGE	.	.	.	.	.	.	.	.	.	.	.	.	.	.	.	.	.	.	.	.	9.54	.	.	9.46	.	-0.008	.	16.79	.	.	16.63	.	-0.01	30	Buei et al. 1978	Japanese Journal of Sanitary Zoology 29, 125-132	Sarcophaga crassipalpis
130	Sarcophaga crassipalpis	Diptera	Sarcophagidae	SAPROPHAGE	.	.	.	.	.	.	.	.	.	.	.	.	.	.	.	.	.	.	.	.	9.33	.	.	9.36	.	0.003	.	16.33	.	.	16.95	.	0.038	32	Buei et al. 1978	Japanese Journal of Sanitary Zoology 29, 125-132	Sarcophaga crassipalpis
131	Monistria discrepans	Orthoptera	Pyrgomorphidae	HERBIVORE	.	.	.	.	.	.	.	.	.	.	.	.	22	71.3	0.73	26	80.9	1.13	0.135	.	.	.	.	.	.	.	22	71.3	0.73	26	80.9	1.13	0.135	25	Allsopp 1977	Journal of Australian Entomological Society 16, 207-213	Monistria discrepans
131	Monistria discrepans	Orthoptera	Pyrgomorphidae	HERBIVORE	.	.	.	.	.	.	.	.	.	.	.	.	23	51	1.1	27	59.5	0.97	0.167	.	.	.	.	.	.	.	23	51	1.1	27	59.5	0.97	0.167	27.5	Allsopp 1977	Journal of Australian Entomological Society 16, 207-213	Monistria discrepans
131	Monistria discrepans	Orthoptera	Pyrgomorphidae	HERBIVORE	.	.	.	.	.	.	.	.	.	.	.	.	23	44.1	1.07	25	48	0.9	0.088	.	.	.	.	.	.	.	23	44.1	1.07	25	48	0.9	0.088	30	Allsopp 1977	Journal of Australian Entomological Society 16, 207-213	Monistria discrepans
131	Monistria discrepans	Orthoptera	Pyrgomorphidae	HERBIVORE	.	.	.	.	.	.	.	.	.	.	.	.	19	38.4	0.74	19	48.6	1.08	0.266	.	.	.	.	.	.	.	19	38.4	0.74	19	48.6	1.08	0.266	32.5	Allsopp 1977	Journal of Australian Entomological Society 16, 207-213	Monistria discrepans
131	Monistria discrepans	Orthoptera	Pyrgomorphidae	HERBIVORE	.	.	.	.	.	.	.	.	.	.	.	.	9	33.8	0.44	9	47.7	1.19	0.411	.	.	.	.	.	.	.	9	33.8	0.44	9	47.7	1.19	0.411	35	Allsopp 1977	Journal of Australian Entomological Society 16, 207-213	Monistria discrepans
132	Epiphyas postvittana	Lepidoptera	Tortricidae	HERBIVORE	P	M	21.72	31.38	0.445	.	.	.	.	.	.	.	.	.	.	.	.	.	.	.	30.4	2.1	.	26.5	2.1	-0.147	.	.	.	.	.	.	.	11.5	Danthanarayana 1975	Australian Journal of Zoology 23, 419-437	Epiphyas postvittana
132	Epiphyas postvittana	Lepidoptera	Tortricidae	HERBIVORE	P	M	23.37	35.01	0.498	.	.	.	.	.	.	.	.	.	.	.	.	.	.	.	16.1	0.3	.	13.6	0.7	-0.184	.	.	.	.	.	.	.	16.5	Danthanarayana 1975	Australian Journal of Zoology 23, 419-437	Epiphyas postvittana
132	Epiphyas postvittana	Lepidoptera	Tortricidae	HERBIVORE	P	M	20.45	33.74	0.65	.	.	.	.	.	.	.	.	.	.	.	.	.	.	.	10.4	0.2	.	9.8	0.3	-0.061	.	.	.	.	.	.	.	20	Danthanarayana 1975	Australian Journal of Zoology 23, 419-437	Epiphyas postvittana
132	Epiphyas postvittana	Lepidoptera	Tortricidae	HERBIVORE	P	M	18.89	30.44	0.611	.	.	.	.	.	.	.	.	.	.	.	.	.	.	.	8	0.2	.	7.3	0.3	-0.096	.	.	.	.	.	.	.	25	Danthanarayana 1975	Australian Journal of Zoology 23, 419-437	Epiphyas postvittana
132	Epiphyas postvittana	Lepidoptera	Tortricidae	HERBIVORE	P	M	22.87	32.49	0.421	.	.	.	.	.	.	.	.	.	.	.	.	.	.	.	8.1	0.1	.	7.5	0.1	-0.08	.	.	.	.	.	.	.	28	Danthanarayana 1975	Australian Journal of Zoology 23, 419-437	Epiphyas postvittana
132	Epiphyas postvittana	Lepidoptera	Tortricidae	HERBIVORE	P	M	22.15	30.29	0.367	.	.	.	.	.	.	.	.	.	.	.	.	.	.	.	7.7	0.2	.	7.1	0.1	-0.085	.	.	.	.	.	.	.	31	Danthanarayana 1975	Australian Journal of Zoology 23, 419-437	Epiphyas postvittana
133	Hyssopus thymus	Hymenoptera	Eulophidae	PARASITOID_I	.	.	.	.	.	.	.	.	.	.	.	.	.	.	.	.	.	.	.	11	27	1.37	12	32.58	0.56	0.207	11	46.36	1.24	12	52.04	0.68	0.123	16	Syme 1972	Canadian Entomologist 104, 113-120	Hyssopus thymus
133	Hyssopus thymus	Hymenoptera	Eulophidae	PARASITOID_I	.	.	.	.	.	.	.	.	.	.	.	.	.	.	.	.	.	.	.	5	12.4	0.29	15	13.4	0.21	0.081	5	22.9	1.12	15	24.07	0.49	0.051	20	Syme 1972	Canadian Entomologist 104, 113-120	Hyssopus thymus
133	Hyssopus thymus	Hymenoptera	Eulophidae	PARASITOID_I	.	.	.	.	.	.	.	.	.	.	.	.	.	.	.	.	.	.	.	65	8.45	0.08	24	8.98	0.1	0.063	64	16.14	0.17	24	16.54	0.2	0.025	24	Syme 1972	Canadian Entomologist 104, 113-120	Hyssopus thymus
133	Hyssopus thymus	Hymenoptera	Eulophidae	PARASITOID_I	.	.	.	.	.	.	.	.	.	.	.	.	.	.	.	.	.	.	.	14	6	0.1	11	6.91	0.06	0.152	14	11.54	0.21	11	12.73	0.33	0.103	28	Syme 1972	Canadian Entomologist 104, 113-120	Hyssopus thymus
133	Hyssopus thymus	Hymenoptera	Eulophidae	PARASITOID_I	.	.	.	.	.	.	.	.	.	.	.	.	.	.	.	.	.	.	.	11	5	0.07	7	6.64	0.14	0.328	9	11.56	0.26	7	12.86	0.36	0.112	30	Syme 1972	Canadian Entomologist 104, 113-120	Hyssopus thymus
134	Molophilus ater	Diptera	Limoniidae	DETRITIVORE	.	.	.	.	.	.	.	.	.	.	.	.	.	.	.	.	.	.	.	32	10.56	0.34	32	10.74	0.27	0.017	.	.	.	.	.	.	.	10	Hadley 1971	Journal of Animal Ecology 40, 445-466	Molophilus ater
134	Molophilus ater	Diptera	Limoniidae	DETRITIVORE	.	.	.	.	.	.	.	.	.	.	.	.	.	.	.	.	.	.	.	70	7.57	0.19	70	7.72	0.12	0.02	.	.	.	.	.	.	.	15	Hadley 1971	Journal of Animal Ecology 40, 445-466	Molophilus ater
134	Molophilus ater	Diptera	Limoniidae	DETRITIVORE	.	.	.	.	.	.	.	.	.	.	.	.	.	.	.	.	.	.	.	42	5.11	0.2	42	5.21	0.18	0.02	.	.	.	.	.	.	.	20	Hadley 1971	Journal of Animal Ecology 40, 445-466	Molophilus ater
134	Molophilus ater	Diptera	Limoniidae	DETRITIVORE	.	.	.	.	.	.	.	.	.	.	.	.	.	.	.	.	.	.	.	29	4.43	0.17	29	4.38	0.12	-0.011	.	.	.	.	.	.	.	23	Hadley 1971	Journal of Animal Ecology 40, 445-466	Molophilus ater
135	Aedes vexans	Diptera	Culicidae	DETRITIVORE	A	M	18.75	19.4	0.035	.	.	.	.	.	.	.	.	.	.	.	.	.	.	.	9.79	.	.	10.65	.	0.087	.	.	.	.	.	.	.	21	Brust 1967	Canadian Entomologist 99, 986-993	Aedes vexans
135	Aedes vexans	Diptera	Culicidae	DETRITIVORE	A	M	16.9	16.95	0.003	.	.	.	.	.	.	.	.	.	.	.	.	.	.	.	4.71	.	.	5.04	.	0.071	.	.	.	.	.	.	.	26.5	Brust 1967	Canadian Entomologist 99, 986-993	Aedes vexans
135	Aedes vexans	Diptera	Culicidae	DETRITIVORE	A	M	14.75	17	0.153	.	.	.	.	.	.	.	.	.	.	.	.	.	.	.	4	.	.	4.27	.	0.068	.	.	.	.	.	.	.	32	Brust 1967	Canadian Entomologist 99, 986-993	Aedes vexans
136	Plutella xylostella	Lepidoptera	Plutellidae	HERBIVORE	P	M	6.67	8.13	0.219	.	.	.	.	.	.	.	12	16.6	.	12	17.3	.	0.042	.	.	.	.	.	.	.	.	.	.	.	.	.	.	18	Atwal 1955	Australian Journal of Zoology 3, 185-221	Plutella xylostella
136	Plutella xylostella	Lepidoptera	Plutellidae	HERBIVORE	P	M	4.86	5.54	0.14	.	.	.	.	.	.	.	12	8.4	.	12	8.6	.	0.024	.	.	.	.	.	.	.	.	.	.	.	.	.	.	25	Atwal 1955	Australian Journal of Zoology 3, 185-221	Plutella xylostella
137	Plutella xylostella	Lepidoptera	Plutellidae	HERBIVORE	P	M	6.62	8.41	0.27	.	.	.	.	.	.	.	12	16.5	.	12	16.8	.	0.018	.	.	.	.	.	.	.	.	.	.	.	.	.	.	18	Atwal 1955	Australian Journal of Zoology 3, 185-221	Plutella xylostella
137	Plutella xylostella	Lepidoptera	Plutellidae	HERBIVORE	P	M	4.46	5.55	0.244	.	.	.	.	.	.	.	12	8.4	.	12	8.8	.	0.048	.	.	.	.	.	.	.	.	.	.	.	.	.	.	25	Atwal 1955	Australian Journal of Zoology 3, 185-221	Plutella xylostella
138	Plutella xylostella	Lepidoptera	Plutellidae	HERBIVORE	P	M	6.17	6.15	-0.003	.	.	.	.	.	.	.	12	21.3	.	12	23	.	0.08	.	.	.	.	.	.	.	.	.	.	.	.	.	.	18	Atwal 1955	Australian Journal of Zoology 3, 185-221	Plutella xylostella
138	Plutella xylostella	Lepidoptera	Plutellidae	HERBIVORE	P	M	4.15	4.51	0.087	.	.	.	.	.	.	.	12	9.2	.	12	9.6	.	0.043	.	.	.	.	.	.	.	.	.	.	.	.	.	.	25	Atwal 1955	Australian Journal of Zoology 3, 185-221	Plutella xylostella
139	Eutettix tenellus	Hemiptera	Cicadellidae	HERBIVORE	A	M	0.79	1.07	0.346	.	.	.	.	.	.	.	288	13.23	0.11	256	14.44	0.11	0.091	.	.	.	.	.	.	.	288	13.23	0.11	256	14.44	0.11	0.091	37.8	Harries & Douglass 1948	Ecological Monographs 18, 45-79	Circulifer tenellus
139	Eutettix tenellus	Hemiptera	Cicadellidae	HERBIVORE	A	M	0.84	1.15	0.363	.	.	.	.	.	.	.	209	14.32	0.1	214	14.67	0.1	0.024	.	.	.	.	.	.	.	209	14.32	0.1	214	14.67	0.1	0.024	32.2	Harries & Douglass 1948	Ecological Monographs 18, 45-79	Circulifer tenellus
139	Eutettix tenellus	Hemiptera	Cicadellidae	HERBIVORE	A	M	0.87	1.14	0.321	.	.	.	.	.	.	.	280	17.1	0.11	244	17.68	0.12	0.034	.	.	.	.	.	.	.	280	17.1	0.11	244	17.68	0.12	0.034	29.4	Harries & Douglass 1948	Ecological Monographs 18, 45-79	Circulifer tenellus
139	Eutettix tenellus	Hemiptera	Cicadellidae	HERBIVORE	A	M	0.89	1.2	0.342	.	.	.	.	.	.	.	164	20.07	0.12	149	20.89	0.15	0.041	.	.	.	.	.	.	.	164	20.07	0.12	149	20.89	0.15	0.041	26.7	Harries & Douglass 1948	Ecological Monographs 18, 45-79	Circulifer tenellus
139	Eutettix tenellus	Hemiptera	Cicadellidae	HERBIVORE	A	M	0.9	1.23	0.371	.	.	.	.	.	.	.	228	26.69	0.19	235	28.28	0.16	0.06	.	.	.	.	.	.	.	228	26.69	0.19	235	28.28	0.16	0.06	23.9	Harries & Douglass 1948	Ecological Monographs 18, 45-79	Circulifer tenellus
139	Eutettix tenellus	Hemiptera	Cicadellidae	HERBIVORE	A	M	0.9	1.27	0.411	.	.	.	.	.	.	.	171	40.44	0.24	165	41.17	0.25	0.018	.	.	.	.	.	.	.	171	40.44	0.24	165	41.17	0.25	0.018	21.1	Harries & Douglass 1948	Ecological Monographs 18, 45-79	Circulifer tenellus
140	Tuta absoluta	Lepidoptera	Gelechiidae	HERBIVORE	P	M	3.11	4.14	0.331	.	.	.	.	.	.	.	.	.	.	.	.	.	.	10	7.85	0.34	10	7.57	0.29	-0.037	.	.	.	.	.	.	.	.	Silva et al. 2015	Bulletin of Insectology 68, 223-232	Tuta absoluta
140	Tuta absoluta	Lepidoptera	Gelechiidae	HERBIVORE	P	M	2.8	3.91	0.396	.	.	.	.	.	.	.	.	.	.	.	.	.	.	10	7.14	0.26	10	6.57	0.2	-0.087	.	.	.	.	.	.	.	.	Silva et al. 2015	Bulletin of Insectology 68, 223-232	Tuta absoluta
141	Tuta absoluta	Lepidoptera	Gelechiidae	HERBIVORE	P	M	2.94	4.04	0.374	.	.	.	.	.	.	.	.	.	.	.	.	.	.	10	7.57	0.36	10	7.14	0.26	-0.06	.	.	.	.	.	.	.	.	Silva et al. 2015	Bulletin of Insectology 68, 223-232	Tuta absoluta
141	Tuta absoluta	Lepidoptera	Gelechiidae	HERBIVORE	P	M	2.8	4.28	0.529	.	.	.	.	.	.	.	.	.	.	.	.	.	.	10	6.14	0.26	10	6	0.3	-0.023	.	.	.	.	.	.	.	.	Silva et al. 2015	Bulletin of Insectology 68, 223-232	Tuta absoluta
142	Peristenus spretus	Hymenoptera	Braconidae	PARASITOID_K	A	L	.	0.76	.	.	.	.	.	.	.	.	.	19.9	0.1	.	21.2	0.4	0.065	.	28.8	0.2	.	31.3	0.2	0.087	.	48.7	0.3	.	52.5	0.3	0.078	15	Luo et al. 2015	Biocontrol Science and Technology 25, 1410-1425	Peristenus spretus
142	Peristenus spretus	Hymenoptera	Braconidae	PARASITOID_K	A	L	.	0.8	.	.	.	.	.	.	.	.	.	16.1	0.1	.	16.9	0.3	0.05	.	17.7	0.1	.	20	0.2	0.13	.	33.8	0.2	.	36.9	0.1	0.092	19	Luo et al. 2015	Biocontrol Science and Technology 25, 1410-1425	Peristenus spretus
142	Peristenus spretus	Hymenoptera	Braconidae	PARASITOID_K	A	L	.	0.69	.	.	.	.	.	.	.	.	.	10.2	0.2	.	10.5	0.1	0.029	.	12.1	0.1	.	14.1	0.1	0.165	.	22.3	0.1	.	24.6	0.1	0.103	23	Luo et al. 2015	Biocontrol Science and Technology 25, 1410-1425	Peristenus spretus
142	Peristenus spretus	Hymenoptera	Braconidae	PARASITOID_K	A	L	.	0.61	.	.	.	.	.	.	.	.	.	8.5	0.1	.	8.7	0.1	0.024	.	11.1	0.1	.	12.4	0.1	0.117	.	19.6	0.1	.	21.1	0.1	0.077	27	Luo et al. 2015	Biocontrol Science and Technology 25, 1410-1425	Peristenus spretus
143	Laodelphax striatellus	Hemiptera	Delphacidae	HERBIVORE	.	.	.	.	.	.	.	.	.	.	.	.	230	31.2	0.205	238	32.05	0.224	0.027	.	.	.	.	.	.	.	230	31.2	0.205	238	32.05	0.224	0.027	18	Wang et al. 2013	Journal of Economic Entomology 106, 107-114	Laodelphax striatellus
143	Laodelphax striatellus	Hemiptera	Delphacidae	HERBIVORE	.	.	.	.	.	.	.	.	.	.	.	.	233	24.7	0.182	244	25.65	0.176	0.038	.	.	.	.	.	.	.	233	24.7	0.182	244	25.65	0.176	0.038	20	Wang et al. 2013	Journal of Economic Entomology 106, 107-114	Laodelphax striatellus
143	Laodelphax striatellus	Hemiptera	Delphacidae	HERBIVORE	.	.	.	.	.	.	.	.	.	.	.	.	213	21.99	0.171	202	22.72	0.168	0.033	.	.	.	.	.	.	.	213	21.99	0.171	202	22.72	0.168	0.033	22	Wang et al. 2013	Journal of Economic Entomology 106, 107-114	Laodelphax striatellus
143	Laodelphax striatellus	Hemiptera	Delphacidae	HERBIVORE	.	.	.	.	.	.	.	.	.	.	.	.	210	18.73	0.196	222	20.1	0.189	0.073	.	.	.	.	.	.	.	210	18.73	0.196	222	20.1	0.189	0.073	24	Wang et al. 2013	Journal of Economic Entomology 106, 107-114	Laodelphax striatellus
143	Laodelphax striatellus	Hemiptera	Delphacidae	HERBIVORE	.	.	.	.	.	.	.	.	.	.	.	.	199	17.78	0.155	229	18.62	0.15	0.047	.	.	.	.	.	.	.	199	17.78	0.155	229	18.62	0.15	0.047	26	Wang et al. 2013	Journal of Economic Entomology 106, 107-114	Laodelphax striatellus
143	Laodelphax striatellus	Hemiptera	Delphacidae	HERBIVORE	.	.	.	.	.	.	.	.	.	.	.	.	230	15.21	0.094	238	15.9	0.103	0.045	.	.	.	.	.	.	.	230	15.21	0.094	238	15.9	0.103	0.045	28	Wang et al. 2013	Journal of Economic Entomology 106, 107-114	Laodelphax striatellus
143	Laodelphax striatellus	Hemiptera	Delphacidae	HERBIVORE	.	.	.	.	.	.	.	.	.	.	.	.	100	23.95	0.432	103	26.38	0.497	0.101	.	.	.	.	.	.	.	100	23.95	0.432	103	26.38	0.497	0.101	30	Wang et al. 2013	Journal of Economic Entomology 106, 107-114	Laodelphax striatellus
143	Laodelphax striatellus	Hemiptera	Delphacidae	HERBIVORE	.	.	.	.	.	.	.	.	.	.	.	.	49	22.69	0.753	47	24.15	0.706	0.064	.	.	.	.	.	.	.	49	22.69	0.753	47	24.15	0.706	0.064	32	Wang et al. 2013	Journal of Economic Entomology 106, 107-114	Laodelphax striatellus
144	Piezodorus guildinii	Hemiptera	Pentatomidae	HERBIVORE	A	M	43.71	49.84	0.14	.	.	.	.	.	.	.	.	42.2	1.2	.	41.9	0.9	-0.007	.	.	.	.	.	.	.	.	42.2	1.2	.	41.9	0.9	-0.007	20	Zerbino et al. 2013	Florida Entomologist 96, 572-582	Piezodorus guildinii
144	Piezodorus guildinii	Hemiptera	Pentatomidae	HERBIVORE	A	M	45.74	51.55	0.127	.	.	.	.	.	.	.	.	25.1	0.4	.	24.5	0.5	-0.024	.	.	.	.	.	.	.	.	25.1	0.4	.	24.5	0.5	-0.024	25	Zerbino et al. 2013	Florida Entomologist 96, 572-582	Piezodorus guildinii
145	Chrysoperla agilis	Neuroptera	Chrysopidae	PREDATOR	.	.	.	.	.	10	7.5	1.2	11	8	1.2	0.067	10	39.8	.	11	42.6	.	0.07	10	17.8	1.7	11	19	1.8	0.067	10	62.4	4.1	11	66.8	3.8	0.071	15	Pappas et al. 2013	Biological Control 64, 291-298	Chrysoperla agilis
145	Chrysoperla agilis	Neuroptera	Chrysopidae	PREDATOR	.	.	.	.	.	15	5.2	0.5	19	5.5	0.6	0.058	15	21.3	.	19	22.9	.	0.075	15	11.7	1.3	19	12.9	1.3	0.103	15	38.2	1.7	19	41.4	1.1	0.084	20	Pappas et al. 2013	Biological Control 64, 291-298	Chrysoperla agilis
145	Chrysoperla agilis	Neuroptera	Chrysopidae	PREDATOR	.	.	.	.	.	17	3.9	0.4	20	4	0.5	0.026	17	13.2	.	20	14.5	.	0.098	17	7.3	1	20	8.3	1.1	0.137	17	24.6	2.2	20	27	2.1	0.098	24	Pappas et al. 2013	Biological Control 64, 291-298	Chrysoperla agilis
145	Chrysoperla agilis	Neuroptera	Chrysopidae	PREDATOR	.	.	.	.	.	18	3.1	0.3	20	3.2	0.4	0.032	18	10.4	.	20	10.6	.	0.019	18	5	0.4	20	5.4	0.5	0.08	18	18.6	1.2	20	19.2	1.3	0.032	27	Pappas et al. 2013	Biological Control 64, 291-298	Chrysoperla agilis
145	Chrysoperla agilis	Neuroptera	Chrysopidae	PREDATOR	.	.	.	.	.	17	2.1	0.3	18	2.1	0.3	0	17	7.8	.	18	8.3	.	0.064	17	4.9	0.7	18	4.8	0.7	-0.021	17	14.7	1	18	15.2	1.2	0.034	30	Pappas et al. 2013	Biological Control 64, 291-298	Chrysoperla agilis
145	Chrysoperla agilis	Neuroptera	Chrysopidae	PREDATOR	.	.	.	.	.	11	2.3	0.3	14	2.1	0.3	-0.095	11	8.8	.	14	8.8	.	0	11	5.1	0.7	14	5	0.7	-0.02	11	16.1	1.6	14	16	1	-0.006	32	Pappas et al. 2013	Biological Control 64, 291-298	Chrysoperla agilis
145	Chrysoperla agilis	Neuroptera	Chrysopidae	PREDATOR	.	.	.	.	.	5	2.5	0.5	6	2.4	0.5	-0.042	5	10	.	6	10	.	0	5	5.3	0.8	6	5.5	0.8	0.038	5	17.8	1.1	6	17.9	1	0.006	34	Pappas et al. 2013	Biological Control 64, 291-298	Chrysoperla agilis
146	Lycoriella auripila	Diptera	Sciaridae	FUNGIVORE	.	.	.	.	.	.	.	.	.	.	.	.	.	.	.	.	.	.	.	.	.	.	.	.	.	.	.	69.46	0.34	.	71.58	0.68	0.031	10	Farsani et al. 2013	Journal of Economic Entomology 106, 115-123	Lycoriella auripila
146	Lycoriella auripila	Diptera	Sciaridae	FUNGIVORE	.	.	.	.	.	.	.	.	.	.	.	.	.	.	.	.	.	.	.	.	.	.	.	.	.	.	.	46.06	0.35	.	47.87	0.32	0.039	12.5	Farsani et al. 2013	Journal of Economic Entomology 106, 115-123	Lycoriella auripila
146	Lycoriella auripila	Diptera	Sciaridae	FUNGIVORE	.	.	.	.	.	.	.	.	.	.	.	.	.	.	.	.	.	.	.	.	.	.	.	.	.	.	.	49.6	0.5	.	52.41	0.55	0.057	15	Farsani et al. 2013	Journal of Economic Entomology 106, 115-123	Lycoriella auripila
146	Lycoriella auripila	Diptera	Sciaridae	FUNGIVORE	.	.	.	.	.	.	.	.	.	.	.	.	.	.	.	.	.	.	.	.	.	.	.	.	.	.	.	27.68	0.3	.	27.52	0.36	-0.006	20	Farsani et al. 2013	Journal of Economic Entomology 106, 115-123	Lycoriella auripila
146	Lycoriella auripila	Diptera	Sciaridae	FUNGIVORE	.	.	.	.	.	.	.	.	.	.	.	.	.	.	.	.	.	.	.	.	.	.	.	.	.	.	.	21.91	0.15	.	24.07	0.41	0.099	22.5	Farsani et al. 2013	Journal of Economic Entomology 106, 115-123	Lycoriella auripila
146	Lycoriella auripila	Diptera	Sciaridae	FUNGIVORE	.	.	.	.	.	.	.	.	.	.	.	.	.	.	.	.	.	.	.	.	.	.	.	.	.	.	.	19.88	0.2	.	21.82	0.18	0.098	25	Farsani et al. 2013	Journal of Economic Entomology 106, 115-123	Lycoriella auripila
146	Lycoriella auripila	Diptera	Sciaridae	FUNGIVORE	.	.	.	.	.	.	.	.	.	.	.	.	.	.	.	.	.	.	.	.	.	.	.	.	.	.	.	21.4	0.17	.	24.85	0.33	0.161	27	Farsani et al. 2013	Journal of Economic Entomology 106, 115-123	Lycoriella auripila
147	Lycoriella auripila	Diptera	Sciaridae	FUNGIVORE	.	.	.	.	.	.	.	.	.	.	.	.	.	.	.	.	.	.	.	.	.	.	.	.	.	.	.	71.6	0.43	.	72.03	0.68	0.006	10	Farsani et al. 2013	Journal of Economic Entomology 106, 115-123	Lycoriella auripila
147	Lycoriella auripila	Diptera	Sciaridae	FUNGIVORE	.	.	.	.	.	.	.	.	.	.	.	.	.	.	.	.	.	.	.	.	.	.	.	.	.	.	.	45.37	0.24	.	47.98	0.28	0.058	12.5	Farsani et al. 2013	Journal of Economic Entomology 106, 115-123	Lycoriella auripila
147	Lycoriella auripila	Diptera	Sciaridae	FUNGIVORE	.	.	.	.	.	.	.	.	.	.	.	.	.	.	.	.	.	.	.	.	.	.	.	.	.	.	.	38.01	0.12	.	43.93	0.2	0.156	15	Farsani et al. 2013	Journal of Economic Entomology 106, 115-123	Lycoriella auripila
147	Lycoriella auripila	Diptera	Sciaridae	FUNGIVORE	.	.	.	.	.	.	.	.	.	.	.	.	.	.	.	.	.	.	.	.	.	.	.	.	.	.	.	32.2	0.16	.	35.52	0.14	0.103	20	Farsani et al. 2013	Journal of Economic Entomology 106, 115-123	Lycoriella auripila
147	Lycoriella auripila	Diptera	Sciaridae	FUNGIVORE	.	.	.	.	.	.	.	.	.	.	.	.	.	.	.	.	.	.	.	.	.	.	.	.	.	.	.	23.74	0.17	.	25.43	0.21	0.071	22.5	Farsani et al. 2013	Journal of Economic Entomology 106, 115-123	Lycoriella auripila
147	Lycoriella auripila	Diptera	Sciaridae	FUNGIVORE	.	.	.	.	.	.	.	.	.	.	.	.	.	.	.	.	.	.	.	.	.	.	.	.	.	.	.	26.16	0.32	.	26.96	0.28	0.031	25	Farsani et al. 2013	Journal of Economic Entomology 106, 115-123	Lycoriella auripila
147	Lycoriella auripila	Diptera	Sciaridae	FUNGIVORE	.	.	.	.	.	.	.	.	.	.	.	.	.	.	.	.	.	.	.	.	.	.	.	.	.	.	.	21.56	0.44	.	29.44	0.6	0.365	27	Farsani et al. 2013	Journal of Economic Entomology 106, 115-123	Lycoriella auripila
148	Orius similis	Hemiptera	Anthocoridae	PREDATOR	.	.	.	.	.	.	.	.	.	.	.	.	27	21.2	0.61	33	23.8	0.61	0.123	.	.	.	.	.	.	.	27	21.2	0.61	33	23.8	0.61	0.123	25	Zhang et al. 2012	European Journal of Entomology 109, 503-508	Orius insidiosus
148	Orius similis	Hemiptera	Anthocoridae	PREDATOR	.	.	.	.	.	.	.	.	.	.	.	.	37	18.2	0.44	34	18.3	0.39	0.005	.	.	.	.	.	.	.	37	18.2	0.44	34	18.3	0.39	0.005	28	Zhang et al. 2012	European Journal of Entomology 109, 503-508	Orius insidiosus
148	Orius similis	Hemiptera	Anthocoridae	PREDATOR	.	.	.	.	.	.	.	.	.	.	.	.	33	14.8	0.48	30	15.6	0.5	0.054	.	.	.	.	.	.	.	33	14.8	0.48	30	15.6	0.5	0.054	31	Zhang et al. 2012	European Journal of Entomology 109, 503-508	Orius insidiosus
149	Phenacoccus solenopsis	Hemiptera	Pseudococcidae	HERBIVORE	.	.	.	.	.	.	.	.	.	.	.	.	.	41.7	0.5	.	40.5	0.5	-0.03	.	.	.	.	.	.	.	.	41.7	0.5	.	40.5	0.5	-0.03	20	Prasad et al. 2012	Crop Protection 39, 81-88	Phenacoccus solenopsis
149	Phenacoccus solenopsis	Hemiptera	Pseudococcidae	HERBIVORE	.	.	.	.	.	.	.	.	.	.	.	.	.	25.4	0.3	.	25.2	0.1	-0.008	.	.	.	.	.	.	.	.	25.4	0.3	.	25.2	0.1	-0.008	25	Prasad et al. 2012	Crop Protection 39, 81-88	Phenacoccus solenopsis
149	Phenacoccus solenopsis	Hemiptera	Pseudococcidae	HERBIVORE	.	.	.	.	.	.	.	.	.	.	.	.	.	20.6	0.3	.	19.9	0.2	-0.035	.	.	.	.	.	.	.	.	20.6	0.3	.	19.9	0.2	-0.035	27	Prasad et al. 2012	Crop Protection 39, 81-88	Phenacoccus solenopsis
149	Phenacoccus solenopsis	Hemiptera	Pseudococcidae	HERBIVORE	.	.	.	.	.	.	.	.	.	.	.	.	.	18.9	0.1	.	18.3	0.2	-0.033	.	.	.	.	.	.	.	.	18.9	0.1	.	18.3	0.2	-0.033	30	Prasad et al. 2012	Crop Protection 39, 81-88	Phenacoccus solenopsis
149	Phenacoccus solenopsis	Hemiptera	Pseudococcidae	HERBIVORE	.	.	.	.	.	.	.	.	.	.	.	.	.	16.3	0.2	.	15.7	0.3	-0.038	.	.	.	.	.	.	.	.	16.3	0.2	.	15.7	0.3	-0.038	36	Prasad et al. 2012	Crop Protection 39, 81-88	Phenacoccus solenopsis
150	Planococcus minor	Hemiptera	Pseudococcidae	HERBIVORE	.	.	.	.	.	.	.	.	.	.	.	.	.	51.5	0.1	.	48.8	0.3	-0.055	.	.	.	.	.	.	.	.	51.5	0.1	.	48.8	0.3	-0.055	20	Francis et al. 2012	Florida Entomologist 95, 297-303	Planococcus minor
150	Planococcus minor	Hemiptera	Pseudococcidae	HERBIVORE	.	.	.	.	.	.	.	.	.	.	.	.	.	32.8	0.5	.	30.8	0.2	-0.065	.	.	.	.	.	.	.	.	32.8	0.5	.	30.8	0.2	-0.065	25	Francis et al. 2012	Florida Entomologist 95, 297-303	Planococcus minor
150	Planococcus minor	Hemiptera	Pseudococcidae	HERBIVORE	.	.	.	.	.	.	.	.	.	.	.	.	.	27.5	0.2	.	26.9	0.5	-0.022	.	.	.	.	.	.	.	.	27.5	0.2	.	26.9	0.5	-0.022	29	Francis et al. 2012	Florida Entomologist 95, 297-303	Planococcus minor
151	Orius thripoborus	Hemiptera	Anthocoridae	PREDATOR	A	M	0.35	0.43	0.222	.	.	.	.	.	.	.	.	33.8	0.3	.	32.6	0.6	-0.037	.	.	.	.	.	.	.	.	45.9	0.3	.	44.7	0.6	-0.027	15	Bonte et al. 2012	Environmental Entomology 41, 989-996	Orius niger
151	Orius thripoborus	Hemiptera	Anthocoridae	PREDATOR	A	M	0.34	0.41	0.202	.	.	.	.	.	.	.	.	26.2	0.2	.	25.5	0.2	-0.027	.	.	.	.	.	.	.	.	34.4	0.2	.	33.8	0.2	-0.018	19	Bonte et al. 2012	Environmental Entomology 41, 989-996	Orius niger
151	Orius thripoborus	Hemiptera	Anthocoridae	PREDATOR	A	M	0.29	0.38	0.307	.	.	.	.	.	.	.	.	15.2	0.09	.	14.8	0.09	-0.027	.	.	.	.	.	.	.	.	21.1	0.1	.	20.7	0.1	-0.019	23	Bonte et al. 2012	Environmental Entomology 41, 989-996	Orius niger
151	Orius thripoborus	Hemiptera	Anthocoridae	PREDATOR	A	M	0.29	0.37	0.299	.	.	.	.	.	.	.	.	13	0.4	.	12.6	0.3	-0.032	.	.	.	.	.	.	.	.	17.4	0.5	.	17	0.4	-0.024	25	Bonte et al. 2012	Environmental Entomology 41, 989-996	Orius niger
151	Orius thripoborus	Hemiptera	Anthocoridae	PREDATOR	A	M	0.27	0.33	0.224	.	.	.	.	.	.	.	.	10.2	0.2	.	9.9	0.1	-0.03	.	.	.	.	.	.	.	.	13.6	0.2	.	13.3	0.1	-0.023	29	Bonte et al. 2012	Environmental Entomology 41, 989-996	Orius niger
151	Orius thripoborus	Hemiptera	Anthocoridae	PREDATOR	A	M	0.22	0.24	0.093	.	.	.	.	.	.	.	.	11.4	0.6	.	11.5	0.4	0.009	.	.	.	.	.	.	.	.	14.8	0.2	.	14.8	0.4	0	33	Bonte et al. 2012	Environmental Entomology 41, 989-996	Orius niger
152	Orius naivashae	Hemiptera	Anthocoridae	PREDATOR	A	M	0.31	0.38	0.21	.	.	.	.	.	.	.	.	44	1.9	.	45	0.7	0.023	.	.	.	.	.	.	.	.	58.8	1.7	.	58.4	0.8	-0.007	15	Bonte et al. 2012	Environmental Entomology 41, 989-996	Orius naivashae
152	Orius naivashae	Hemiptera	Anthocoridae	PREDATOR	A	M	0.32	0.38	0.196	.	.	.	.	.	.	.	.	28.6	0.3	.	28.7	0.4	0.003	.	.	.	.	.	.	.	.	37.6	0.4	.	38.4	0.4	0.021	19	Bonte et al. 2012	Environmental Entomology 41, 989-996	Orius naivashae
152	Orius naivashae	Hemiptera	Anthocoridae	PREDATOR	A	M	0.3	0.41	0.375	.	.	.	.	.	.	.	.	15.9	0.2	.	14.9	0.1	-0.067	.	.	.	.	.	.	.	.	22	0.3	.	20.9	0.1	-0.053	23	Bonte et al. 2012	Environmental Entomology 41, 989-996	Orius naivashae
152	Orius naivashae	Hemiptera	Anthocoridae	PREDATOR	A	M	0.36	0.38	0.079	.	.	.	.	.	.	.	.	11.8	0.5	.	12.1	0.1	0.025	.	.	.	.	.	.	.	.	16.2	0.7	.	16.8	0.1	0.037	25	Bonte et al. 2012	Environmental Entomology 41, 989-996	Orius naivashae
152	Orius naivashae	Hemiptera	Anthocoridae	PREDATOR	A	M	0.28	0.38	0.338	.	.	.	.	.	.	.	.	9	0	.	9.1	0.07	0.011	.	.	.	.	.	.	.	.	12.4	0.4	.	12.6	0.1	0.016	29	Bonte et al. 2012	Environmental Entomology 41, 989-996	Orius naivashae
152	Orius naivashae	Hemiptera	Anthocoridae	PREDATOR	A	M	0.27	0.33	0.246	.	.	.	.	.	.	.	.	8.2	0.2	.	8.4	0.1	0.024	.	.	.	.	.	.	.	.	11.1	0.2	.	11.5	0.2	0.036	33	Bonte et al. 2012	Environmental Entomology 41, 989-996	Orius naivashae
152	Orius naivashae	Hemiptera	Anthocoridae	PREDATOR	A	M	0.18	0.24	0.293	.	.	.	.	.	.	.	.	9.6	0.3	.	10.2	0.2	0.063	.	.	.	.	.	.	.	.	13.1	0.3	.	13.7	0.2	0.046	35	Bonte et al. 2012	Environmental Entomology 41, 989-996	Orius naivashae
153	Chrysoperla genanigra	Neuroptera	Chrysopidae	PREDATOR	.	.	.	.	.	15	5.7	0.13	28	5.8	0.08	0.018	15	19.5	.	28	20.5	.	0.051	15	9.4	0.13	28	9.8	0.08	0.043	15	34.5	0.26	28	36	0.15	0.043	21	Bezerra et al. 2012	Biological Control 60, 113-118	Chrysoperla genanigra
153	Chrysoperla genanigra	Neuroptera	Chrysopidae	PREDATOR	.	.	.	.	.	25	3.2	0.09	21	3.3	0.11	0.031	25	11.7	.	21	12.2	.	0.043	25	5.6	0.1	21	5.2	0.09	-0.077	25	20.4	0.2	21	20.7	0.17	0.015	25	Bezerra et al. 2012	Biological Control 60, 113-118	Chrysoperla genanigra
153	Chrysoperla genanigra	Neuroptera	Chrysopidae	PREDATOR	.	.	.	.	.	22	3	0	17	3	0	0	22	10.3	.	17	10.8	.	0.049	22	4	0	17	4.1	0.06	0.025	22	17.3	0.1	17	17.8	0.15	0.029	29	Bezerra et al. 2012	Biological Control 60, 113-118	Chrysoperla genanigra
153	Chrysoperla genanigra	Neuroptera	Chrysopidae	PREDATOR	.	.	.	.	.	14	2	0	21	2	0	0	14	8.9	.	21	9.3	.	0.045	14	3.1	0.1	21	3.4	0.11	0.097	14	14.1	0.1	21	14.6	0.18	0.035	33	Bezerra et al. 2012	Biological Control 60, 113-118	Chrysoperla genanigra
153	Chrysoperla genanigra	Neuroptera	Chrysopidae	PREDATOR	.	.	.	.	.	6	2.3	0.21	5	2.6	0.24	0.13	6	9.5	.	5	10	.	0.053	6	3.3	0.21	5	3.4	0.24	0.03	6	15.2	0.4	5	16	0.32	0.053	35	Bezerra et al. 2012	Biological Control 60, 113-118	Chrysoperla genanigra
154	Scolothrips longicornis	Thysanoptera	Thripidae	HERBIVORE	.	.	.	.	.	.	21.85	0.46	.	23.23	0.28	0.063	.	24.3	.	.	31.38	.	0.291	.	.	.	.	.	.	.	.	45.85	0.72	.	48.09	0.32	0.049	15	Pakyari et al. 2011	Journal of Pest Science 84, 153-163	Scolothrips longicornis
154	Scolothrips longicornis	Thysanoptera	Thripidae	HERBIVORE	.	.	.	.	.	.	10.09	0.39	.	10.51	0.19	0.042	.	10.36	.	.	15.35	.	0.482	.	.	.	.	.	.	.	.	20.27	0.27	.	22.8	0.23	0.125	20	Pakyari et al. 2011	Journal of Pest Science 84, 153-163	Scolothrips longicornis
154	Scolothrips longicornis	Thysanoptera	Thripidae	HERBIVORE	.	.	.	.	.	.	6	0.22	.	6.32	0.16	0.053	.	7.13	.	.	9.19	.	0.289	.	.	.	.	.	.	.	.	13.13	0.09	.	13.55	0.22	0.032	26	Pakyari et al. 2011	Journal of Pest Science 84, 153-163	Scolothrips longicornis
154	Scolothrips longicornis	Thysanoptera	Thripidae	HERBIVORE	.	.	.	.	.	.	4.64	0.28	.	5.29	0.13	0.14	.	5.18	.	.	6.57	.	0.268	.	.	.	.	.	.	.	.	9.82	0.4	.	10.6	0.23	0.079	20	Pakyari et al. 2011	Journal of Pest Science 84, 153-163	Scolothrips longicornis
154	Scolothrips longicornis	Thysanoptera	Thripidae	HERBIVORE	.	.	.	.	.	.	4.25	0.31	.	4.11	0.12	-0.034	.	4.51	.	.	5.24	.	0.162	.	.	.	.	.	.	.	.	8.75	0.37	.	8.28	0.14	-0.057	35	Pakyari et al. 2011	Journal of Pest Science 84, 153-163	Scolothrips longicornis
154	Scolothrips longicornis	Thysanoptera	Thripidae	HERBIVORE	.	.	.	.	.	.	4.08	0.31	.	5	0.22	0.225	.	4.5	.	.	5.55	.	0.233	.	.	.	.	.	.	.	.	8.58	0.38	.	9.56	0.24	0.114	37	Pakyari et al. 2011	Journal of Pest Science 84, 153-163	Scolothrips longicornis
155	Paracoccus burnerae	Hemiptera	Pseudococcidae	HERBIVORE	.	.	.	.	.	.	.	.	.	.	.	.	.	73.4	.	.	71.4	.	-0.028	.	.	.	.	.	.	.	.	73.4	.	.	71.4	.	-0.028	18	Johnson & Giliomee 2011	African Entomology 19, 641-649	Paracoccus burnerae
155	Paracoccus burnerae	Hemiptera	Pseudococcidae	HERBIVORE	.	.	.	.	.	.	.	.	.	.	.	.	.	58.5	.	.	56.3	.	-0.039	.	.	.	.	.	.	.	.	58.5	.	.	56.3	.	-0.039	20	Johnson & Giliomee 2011	African Entomology 19, 641-649	Paracoccus burnerae
155	Paracoccus burnerae	Hemiptera	Pseudococcidae	HERBIVORE	.	.	.	.	.	.	.	.	.	.	.	.	.	49	.	.	48.2	.	-0.017	.	.	.	.	.	.	.	.	49	.	.	48.2	.	-0.017	22	Johnson & Giliomee 2011	African Entomology 19, 641-649	Paracoccus burnerae
155	Paracoccus burnerae	Hemiptera	Pseudococcidae	HERBIVORE	.	.	.	.	.	.	.	.	.	.	.	.	.	41.7	.	.	39.1	.	-0.066	.	.	.	.	.	.	.	.	41.7	.	.	39.1	.	-0.066	25	Johnson & Giliomee 2011	African Entomology 19, 641-649	Paracoccus burnerae
155	Paracoccus burnerae	Hemiptera	Pseudococcidae	HERBIVORE	.	.	.	.	.	.	.	.	.	.	.	.	.	34.9	.	.	37.7	.	0.08	.	.	.	.	.	.	.	.	34.9	.	.	37.7	.	0.08	27	Johnson & Giliomee 2011	African Entomology 19, 641-649	Paracoccus burnerae
156	Palpita nigropunctalis	Lepidoptera	Crambidae	HERBIVORE	P	M	78.1	84.3	0.079	46	8.2	0.06	45	8.1	0.05	-0.012	46	29.2	0.2	45	29.1	0.3	-0.003	46	20.8	0.11	45	20.4	0.13	-0.02	46	58.1	0.23	45	57.6	0.36	-0.009	15	Gotoh et al. 2011	Journal of Asia-Pacific Entomology 14, 173-178	Palpita nigropunctalis
156	Palpita nigropunctalis	Lepidoptera	Crambidae	HERBIVORE	P	M	92.2	99.7	0.081	21	6.3	0.13	33	6.3	0.1	0	21	19.9	0.43	33	19.6	0.26	-0.015	21	16.3	0.18	33	15.9	0.16	-0.025	21	42.5	0.43	33	41.9	0.32	-0.014	17.5	Gotoh et al. 2011	Journal of Asia-Pacific Entomology 14, 173-178	Palpita nigropunctalis
156	Palpita nigropunctalis	Lepidoptera	Crambidae	HERBIVORE	P	M	89.1	101.8	0.143	29	5	0	29	5	0	0	29	16.4	0.22	29	16.6	0.16	0.012	29	13	0.14	29	12.7	0.14	-0.024	29	34.3	0.23	29	34.3	0.22	0	20	Gotoh et al. 2011	Journal of Asia-Pacific Entomology 14, 173-178	Palpita nigropunctalis
156	Palpita nigropunctalis	Lepidoptera	Crambidae	HERBIVORE	P	M	83.7	93	0.111	22	4.1	0.06	29	4.1	0.06	0	22	14.2	0.21	29	14.8	0.21	0.042	22	10.8	0.11	29	10.7	0.1	-0.009	22	29.1	0.25	29	29.6	0.27	0.017	22.5	Gotoh et al. 2011	Journal of Asia-Pacific Entomology 14, 173-178	Palpita nigropunctalis
156	Palpita nigropunctalis	Lepidoptera	Crambidae	HERBIVORE	P	M	82.1	87.5	0.066	24	3.1	0.06	36	3.2	0.06	0.032	24	12.5	0.13	36	12.5	0.11	0	24	8.9	0.06	36	8.9	0.07	0	24	24.5	0.1	36	24.6	0.12	0.004	25	Gotoh et al. 2011	Journal of Asia-Pacific Entomology 14, 173-178	Palpita nigropunctalis
156	Palpita nigropunctalis	Lepidoptera	Crambidae	HERBIVORE	P	M	78.5	83	0.057	24	3.5	0.1	13	3.5	0.14	0	24	10.5	0.1	13	10.8	0.2	0.029	24	10.3	0.14	13	10.2	0.28	-0.01	24	24.5	0.17	13	24.5	0.29	0	27.5	Gotoh et al. 2011	Journal of Asia-Pacific Entomology 14, 173-178	Palpita nigropunctalis
157	Liposcelis rufa	Psocoptera	Liposcelididae	SEED-EATER	.	.	.	.	.	24	15.6	0.22	24	14.2	0.25	-0.099	24	27.7	0.67	24	33.2	0.93	0.199	.	.	.	.	.	.	.	24	43.4	0.7	24	47.4	0.96	0.092	22.5	Gautam et al. 2010	Journal of Economic Entomology 103, 1920-1928	Liposcelis rufa
157	Liposcelis rufa	Psocoptera	Liposcelididae	SEED-EATER	.	.	.	.	.	34	11.6	0.19	32	10.2	0.22	-0.137	34	21.1	0.56	32	27	0.84	0.28	.	.	.	.	.	.	.	34	32.6	0.59	32	37.3	0.87	0.144	25	Gautam et al. 2010	Journal of Economic Entomology 103, 1920-1928	Liposcelis rufa
157	Liposcelis rufa	Psocoptera	Liposcelididae	SEED-EATER	.	.	.	.	.	33	8.8	0.19	35	8.4	0.2	-0.048	33	18.1	0.59	35	21.1	0.77	0.166	.	.	.	.	.	.	.	33	26.9	0.62	35	29.5	0.79	0.097	27.5	Gautam et al. 2010	Journal of Economic Entomology 103, 1920-1928	Liposcelis rufa
157	Liposcelis rufa	Psocoptera	Liposcelididae	SEED-EATER	.	.	.	.	.	29	7.5	0.18	42	6.67	0.18	-0.124	29	13.1	0.62	42	17.2	0.69	0.313	.	.	.	.	.	.	.	29	20.6	0.65	42	24.5	0.72	0.189	30	Gautam et al. 2010	Journal of Economic Entomology 103, 1920-1928	Liposcelis rufa
157	Liposcelis rufa	Psocoptera	Liposcelididae	SEED-EATER	.	.	.	.	.	38	6.4	0.18	32	5.7	0.23	-0.123	38	11.5	0.55	32	15.9	0.88	0.383	.	.	.	.	.	.	.	38	17.8	0.58	32	21.7	0.91	0.219	32.5	Gautam et al. 2010	Journal of Economic Entomology 103, 1920-1928	Liposcelis rufa
157	Liposcelis rufa	Psocoptera	Liposcelididae	SEED-EATER	.	.	.	.	.	21	5.1	0.24	37	5.1	0.2	0	21	12.7	0.72	37	19.4	0.74	0.528	.	.	.	.	.	.	.	21	17.9	0.76	37	24.6	0.76	0.374	35	Gautam et al. 2010	Journal of Economic Entomology 103, 1920-1928	Liposcelis rufa
157	Liposcelis rufa	Psocoptera	Liposcelididae	SEED-EATER	.	.	.	.	.	31	5.3	0.2	29	5	0.22	-0.06	31	12.3	0.61	29	16.6	0.84	0.35	.	.	.	.	.	.	.	31	17.5	0.63	29	21.6	0.87	0.234	37.5	Gautam et al. 2010	Journal of Economic Entomology 103, 1920-1928	Liposcelis rufa
157	Liposcelis rufa	Psocoptera	Liposcelididae	SEED-EATER	.	.	.	.	.	13	5.8	0.31	9	4.5	0.5	-0.289	13	14.2	0.94	9	17.4	1.84	0.225	.	.	.	.	.	.	.	13	19.9	0.98	9	22	1.91	0.106	40	Gautam et al. 2010	Journal of Economic Entomology 103, 1920-1928	Liposcelis rufa
158	Leptomastix epona	Hymenoptera	Encyrtidae	PARASITOID_K	.	.	.	.	.	.	.	.	.	.	.	.	.	.	.	.	.	.	.	.	.	.	.	.	.	.	21	33.99	1.38	19	36.98	0.79	0.088	21	Karamaouna & Copland 2009	BioControl 54, 65-76	Leptomastix epona
158	Leptomastix epona	Hymenoptera	Encyrtidae	PARASITOID_K	.	.	.	.	.	.	.	.	.	.	.	.	.	.	.	.	.	.	.	.	.	.	.	.	.	.	28	22.15	0.74	23	22.69	0.29	0.024	26	Karamaouna & Copland 2009	BioControl 54, 65-76	Leptomastix epona
158	Leptomastix epona	Hymenoptera	Encyrtidae	PARASITOID_K	.	.	.	.	.	.	.	.	.	.	.	.	.	.	.	.	.	.	.	.	.	.	.	.	.	.	21	17.52	0.59	40	17.78	0.2	0.015	31	Karamaouna & Copland 2009	BioControl 54, 65-76	Leptomastix epona
159	Delphastus catalinae	Coleoptera	Coccinellidae	PREDATOR	.	.	.	.	.	7	6	0.309	13	5.54	0.243	-0.083	7	11.57	.	13	12.31	.	0.064	7	6.57	0.202	13	6.39	0.18	-0.028	7	24.14	0.404	13	24.23	0.257	0.004	22	Legaspi et al. 2008	Journal of Insect Science 8:07	Delphastus catalinae
159	Delphastus catalinae	Coleoptera	Coccinellidae	PREDATOR	.	.	.	.	.	16	4.5	0.129	9	4.44	0.176	-0.013	16	9.56	.	9	9.11	.	-0.049	16	4.94	0.062	9	5.22	0.147	0.057	16	19	0	9	18.78	0.147	-0.012	26	Legaspi et al. 2008	Journal of Insect Science 8:07	Delphastus catalinae
159	Delphastus catalinae	Coleoptera	Coccinellidae	PREDATOR	.	.	.	.	.	10	3.5	0.224	6	3.67	0.211	0.048	10	7.5	.	6	7.17	.	-0.046	10	4.2	0.133	6	4	0	-0.05	10	15.2	0.133	6	14.83	0.307	-0.025	30	Legaspi et al. 2008	Journal of Insect Science 8:07	Delphastus catalinae
160	Telenomus nawai	Hymenoptera	Scelionidae	PARASITOID_I	.	.	.	.	.	.	.	.	.	.	.	.	.	.	.	.	.	.	.	.	.	.	.	.	.	.	15	25.6	0.207	33	26.4	0.191	0.031	20	Fukuda et al. 2007	Bulletin of Entomological Research 97, 185-190	Telenomus nawai
160	Telenomus nawai	Hymenoptera	Scelionidae	PARASITOID_I	.	.	.	.	.	.	.	.	.	.	.	.	.	.	.	.	.	.	.	.	.	.	.	.	.	.	22	12.7	0.107	35	13	0.034	0.024	25	Fukuda et al. 2007	Bulletin of Entomological Research 97, 185-190	Telenomus nawai
160	Telenomus nawai	Hymenoptera	Scelionidae	PARASITOID_I	.	.	.	.	.	.	.	.	.	.	.	.	.	.	.	.	.	.	.	.	.	.	.	.	.	.	22	9	0	35	9	0.034	0	30	Fukuda et al. 2007	Bulletin of Entomological Research 97, 185-190	Telenomus nawai
160	Telenomus nawai	Hymenoptera	Scelionidae	PARASITOID_I	.	.	.	.	.	.	.	.	.	.	.	.	.	.	.	.	.	.	.	.	.	.	.	.	.	.	22	7	0	35	7	0.034	0	35	Fukuda et al. 2007	Bulletin of Entomological Research 97, 185-190	Telenomus nawai
161	Podisus maculiventris	Hemiptera	Pentatomidae	PREDATOR	5.INST	M	58.9	75.63	0.284	16	7.06	0.063	13	7.08	0.077	0.002	16	37.75	.	13	38.77	.	0.027	.	.	.	.	.	.	.	16	44.81	.	13	45.85	.	0.023	18	Legaspi & Legaspi 2005	Environmental Entomology 34, 990-998	Podisus maculiventris
161	Podisus maculiventris	Hemiptera	Pentatomidae	PREDATOR	5.INST	M	56.89	74.51	0.31	12	5.08	0.288	13	5	0.253	-0.017	12	24.42	.	13	25.69	.	0.052	.	.	.	.	.	.	.	12	29.5	.	13	30.69	.	0.04	22	Legaspi & Legaspi 2005	Environmental Entomology 34, 990-998	Podisus maculiventris
161	Podisus maculiventris	Hemiptera	Pentatomidae	PREDATOR	5.INST	M	78.09	96.01	0.229	12	4	0	13	4.08	0.077	0.019	12	16.75	.	13	17.85	.	0.065	.	.	.	.	.	.	.	12	20.75	.	13	21.92	.	0.057	26	Legaspi & Legaspi 2005	Environmental Entomology 34, 990-998	Podisus maculiventris
161	Podisus maculiventris	Hemiptera	Pentatomidae	PREDATOR	5.INST	M	70.59	87.72	0.243	13	3.31	0.133	12	3.5	0.151	0.058	13	15.62	.	12	15.83	.	0.014	.	.	.	.	.	.	.	13	18.92	.	12	19.33	.	0.022	30	Legaspi & Legaspi 2005	Environmental Entomology 34, 990-998	Podisus maculiventris
162	Lydella jalisco	Diptera	Tachinidae	PARASITOID_K	.	.	.	.	.	.	.	.	.	.	.	.	11	32.9	2.7	13	36.9	3.1	0.122	8	28.9	0.4	12	29.8	0.3	0.031	8	61.8	.	12	66.7	.	0.079	20	Lauziere et al. 2002	Environmental Entomology 31, 432-437	Lydella jalisco
162	Lydella jalisco	Diptera	Tachinidae	PARASITOID_K	.	.	.	.	.	.	.	.	.	.	.	.	5	18.6	0.9	12	20.9	0.8	0.124	5	15.4	0.5	8	16.5	0.3	0.071	5	34	.	8	37.4	.	0.1	25	Lauziere et al. 2002	Environmental Entomology 31, 432-437	Lydella jalisco
162	Lydella jalisco	Diptera	Tachinidae	PARASITOID_K	.	.	.	.	.	.	.	.	.	.	.	.	9	10.4	0.3	12	12.3	0.5	0.183	6	10.8	0.3	8	10.9	0.2	0.009	6	21.2	.	8	23.2	.	0.094	30	Lauziere et al. 2002	Environmental Entomology 31, 432-437	Lydella jalisco
163	Scirtothrips perseae	Thysanoptera	Thripidae	HERBIVORE	.	.	.	.	.	.	.	.	.	.	.	.	.	22.3	.	.	21.8	.	-0.023	.	.	.	.	.	.	.	.	22.3	.	.	21.8	.	-0.023	15	Hoddle 2002	Bulletin of Entomological Research 92, 279-285	Scirtothrips perseae
163	Scirtothrips perseae	Thysanoptera	Thripidae	HERBIVORE	.	.	.	.	.	.	.	.	.	.	.	.	.	12.8	.	.	12.7	.	-0.008	.	.	.	.	.	.	.	.	12.8	.	.	12.7	.	-0.008	20	Hoddle 2002	Bulletin of Entomological Research 92, 279-285	Scirtothrips perseae
163	Scirtothrips perseae	Thysanoptera	Thripidae	HERBIVORE	.	.	.	.	.	.	.	.	.	.	.	.	.	9	.	.	9.2	.	0.022	.	.	.	.	.	.	.	.	9	.	.	9.2	.	0.022	25	Hoddle 2002	Bulletin of Entomological Research 92, 279-285	Scirtothrips perseae
163	Scirtothrips perseae	Thysanoptera	Thripidae	HERBIVORE	.	.	.	.	.	.	.	.	.	.	.	.	.	6.9	.	.	7.1	.	0.029	.	.	.	.	.	.	.	.	6.9	.	.	7.1	.	0.029	27.5	Hoddle 2002	Bulletin of Entomological Research 92, 279-285	Scirtothrips perseae
163	Scirtothrips perseae	Thysanoptera	Thripidae	HERBIVORE	.	.	.	.	.	.	.	.	.	.	.	.	.	7.5	.	.	7.6	.	0.013	.	.	.	.	.	.	.	.	7.5	.	.	7.6	.	0.013	30	Hoddle 2002	Bulletin of Entomological Research 92, 279-285	Scirtothrips perseae
164	Orius strigicollis	Hemiptera	Anthocoridae	PREDATOR	.	.	.	.	.	.	.	.	.	.	.	.	14	36.7	0.59	12	37.4	0.42	0.019	.	.	.	.	.	.	.	14	36.7	0.59	12	37.4	0.42	0.019	15	Ohta 2001	Applied Entomology & Zoology 36, 483-488	Orius strigicollis
164	Orius strigicollis	Hemiptera	Anthocoridae	PREDATOR	.	.	.	.	.	.	.	.	.	.	.	.	13	18.3	0.17	13	18.2	0.22	-0.005	.	.	.	.	.	.	.	13	18.3	0.17	13	18.2	0.22	-0.005	20	Ohta 2001	Applied Entomology & Zoology 36, 483-488	Orius strigicollis
164	Orius strigicollis	Hemiptera	Anthocoridae	PREDATOR	.	.	.	.	.	.	.	.	.	.	.	.	9	11.2	0.28	10	11.3	0.3	0.009	.	.	.	.	.	.	.	9	11.2	0.28	10	11.3	0.3	0.009	25	Ohta 2001	Applied Entomology & Zoology 36, 483-488	Orius strigicollis
164	Orius strigicollis	Hemiptera	Anthocoridae	PREDATOR	.	.	.	.	.	.	.	.	.	.	.	.	9	8.7	0.24	10	8.3	0.16	-0.048	.	.	.	.	.	.	.	9	8.7	0.24	10	8.3	0.16	-0.048	30	Ohta 2001	Applied Entomology & Zoology 36, 483-488	Orius strigicollis
165	Chironomus tepperi	Diptera	Chironomidae	HERBIVORE	.	.	.	.	.	13	0.45	.	7	0.43	.	-0.039	13	6.73	.	7	8.14	.	0.211	13	0.69	.	7	0.54	.	-0.287	13	7.87	.	7	9.11	.	0.157	35	Stevens 1998	Aquatic Insects 20, 181-188	Chironomus tepperi
165	Chironomus tepperi	Diptera	Chironomidae	HERBIVORE	.	.	.	.	.	15	0.54	.	13	0.53	.	-0.008	15	6.35	.	13	7.48	.	0.176	15	0.68	.	13	0.8	.	0.171	15	7.58	.	13	8.81	.	0.163	32.5	Stevens 1998	Aquatic Insects 20, 181-188	Chironomus tepperi
165	Chironomus tepperi	Diptera	Chironomidae	HERBIVORE	.	.	.	.	.	7	0.98	.	11	0.9	.	-0.083	7	6.93	.	11	9.06	.	0.308	7	0.99	.	11	0.84	.	-0.178	7	8.89	.	11	10.8	.	0.215	30	Stevens 1998	Aquatic Insects 20, 181-188	Chironomus tepperi
165	Chironomus tepperi	Diptera	Chironomidae	HERBIVORE	.	.	.	.	.	15	1.01	.	14	1	.	-0.004	15	7.3	.	14	8.54	.	0.17	15	0.9	.	14	0.84	.	-0.064	15	9.21	.	14	10.39	.	0.128	27.5	Stevens 1998	Aquatic Insects 20, 181-188	Chironomus tepperi
165	Chironomus tepperi	Diptera	Chironomidae	HERBIVORE	.	.	.	.	.	12	1.1	.	14	1.08	.	-0.015	12	7.6	.	14	8.56	.	0.125	12	0.94	.	14	0.97	.	0.036	12	9.64	.	14	10.61	.	0.101	25	Stevens 1998	Aquatic Insects 20, 181-188	Chironomus tepperi
165	Chironomus tepperi	Diptera	Chironomidae	HERBIVORE	.	.	.	.	.	7	1.38	.	5	1.35	.	-0.015	7	10.88	.	5	11.38	.	0.046	7	1.21	.	5	1.18	.	-0.028	7	13.47	.	5	13.91	.	0.033	22.5	Stevens 1998	Aquatic Insects 20, 181-188	Chironomus tepperi
165	Chironomus tepperi	Diptera	Chironomidae	HERBIVORE	.	.	.	.	.	10	1.8	.	19	1.68	.	-0.075	10	12.17	.	19	14.01	.	0.151	10	1.38	.	19	1.23	.	-0.118	10	15.35	.	19	16.92	.	0.102	20	Stevens 1998	Aquatic Insects 20, 181-188	Chironomus tepperi
165	Chironomus tepperi	Diptera	Chironomidae	HERBIVORE	.	.	.	.	.	5	2.38	.	7	2.48	.	0.042	5	19.1	.	7	23.68	.	0.24	5	2	.	7	2.15	.	0.073	5	23.48	.	7	28.3	.	0.205	17.5	Stevens 1998	Aquatic Insects 20, 181-188	Chironomus tepperi
165	Chironomus tepperi	Diptera	Chironomidae	HERBIVORE	.	.	.	.	.	13	3.29	.	16	3.32	.	0.008	13	27.9	.	16	28.78	.	0.032	13	3	.	16	2.95	.	-0.017	13	34.19	.	16	35.05	.	0.025	15	Stevens 1998	Aquatic Insects 20, 181-188	Chironomus tepperi
165	Chironomus tepperi	Diptera	Chironomidae	HERBIVORE	.	.	.	.	.	12	4.51	.	15	4.48	.	-0.007	12	35.52	.	15	36.01	.	0.014	12	4.09	.	15	3.99	.	-0.024	12	44.11	.	15	44.48	.	0.008	12.5	Stevens 1998	Aquatic Insects 20, 181-188	Chironomus tepperi
166	Diabrotica barberi	Coleoptera	Chrysomelidae	HERBIVORE	.	.	.	.	.	.	.	.	.	.	.	.	10	69.7	.	15	72.8	.	0.044	10	26.76	0.38	15	28	0.61	0.046	10	96.45	1.38	15	100.8	2.37	0.045	15	Woodson & Jackson 1996	Annals of the Entomological Society of America 89, 226-230	Diabrotica barberi
166	Diabrotica barberi	Coleoptera	Chrysomelidae	HERBIVORE	.	.	.	.	.	.	.	.	.	.	.	.	42	43.98	.	13	43.62	.	-0.008	42	17.67	0.21	13	17.62	0.21	-0.003	42	61.64	0.77	13	61.23	0.86	-0.007	18	Woodson & Jackson 1996	Annals of the Entomological Society of America 89, 226-230	Diabrotica barberi
166	Diabrotica barberi	Coleoptera	Chrysomelidae	HERBIVORE	.	.	.	.	.	.	.	.	.	.	.	.	57	31.6	.	46	32.67	.	0.034	57	12.12	0.12	46	12.04	0.14	-0.007	57	43.72	0.52	46	44.72	0.61	0.023	21	Woodson & Jackson 1996	Annals of the Entomological Society of America 89, 226-230	Diabrotica barberi
166	Diabrotica barberi	Coleoptera	Chrysomelidae	HERBIVORE	.	.	.	.	.	.	.	.	.	.	.	.	65	26.2	.	29	27.2	.	0.038	65	8.94	0.07	29	8.86	0.13	-0.009	65	34.88	0.52	29	36.07	0.82	0.034	24	Woodson & Jackson 1996	Annals of the Entomological Society of America 89, 226-230	Diabrotica barberi
166	Diabrotica barberi	Coleoptera	Chrysomelidae	HERBIVORE	.	.	.	.	.	.	.	.	.	.	.	.	65	20.69	.	28	21.71	.	0.049	65	6.89	0.08	28	6.82	0.15	-0.01	65	27.58	0.3	28	28.54	0.59	0.035	27	Woodson & Jackson 1996	Annals of the Entomological Society of America 89, 226-230	Diabrotica barberi
166	Diabrotica barberi	Coleoptera	Chrysomelidae	HERBIVORE	.	.	.	.	.	.	.	.	.	.	.	.	63	21.3	.	22	21.27	.	-0.001	63	5.94	0.09	22	5.82	0.14	-0.021	63	27.24	0.38	22	27.09	0.44	-0.006	30	Woodson & Jackson 1996	Annals of the Entomological Society of America 89, 226-230	Diabrotica barberi
166	Diabrotica barberi	Coleoptera	Chrysomelidae	HERBIVORE	.	.	.	.	.	.	.	.	.	.	.	.	22	22.77	.	9	22.55	.	-0.01	22	6.05	0.15	9	6.11	0.26	0.01	22	28.82	0.5	9	28.67	0.65	-0.005	31.5	Woodson & Jackson 1996	Annals of the Entomological Society of America 89, 226-230	Diabrotica barberi
167	Sitotroga cerealella	Lepidoptera	Gelechiidae	HERBIVORE	.	.	.	.	.	.	.	.	.	.	.	.	.	.	.	.	.	.	.	.	.	.	.	.	.	.	.	69.3	.	.	73.8	.	0.065	20	Weaver & Throne 1994	Proceedings of the 6th International Conference on Stored-product Protection 1, 599-604	Sitotroga cerealella
167	Sitotroga cerealella	Lepidoptera	Gelechiidae	HERBIVORE	.	.	.	.	.	.	.	.	.	.	.	.	.	.	.	.	.	.	.	.	.	.	.	.	.	.	.	54.4	.	.	43.4	.	-0.253	25	Weaver & Throne 1994	Proceedings of the 6th International Conference on Stored-product Protection 1, 599-604	Sitotroga cerealella
167	Sitotroga cerealella	Lepidoptera	Gelechiidae	HERBIVORE	.	.	.	.	.	.	.	.	.	.	.	.	.	.	.	.	.	.	.	.	.	.	.	.	.	.	.	35.1	.	.	36.4	.	0.037	30	Weaver & Throne 1994	Proceedings of the 6th International Conference on Stored-product Protection 1, 599-604	Sitotroga cerealella
168	Sitotroga cerealella	Lepidoptera	Gelechiidae	HERBIVORE	.	.	.	.	.	.	.	.	.	.	.	.	.	.	.	.	.	.	.	.	.	.	.	.	.	.	.	63.5	.	.	64.7	.	0.019	20	Weaver & Throne 1994	Proceedings of the 6th International Conference on Stored-product Protection 1, 599-604	Sitotroga cerealella
168	Sitotroga cerealella	Lepidoptera	Gelechiidae	HERBIVORE	.	.	.	.	.	.	.	.	.	.	.	.	.	.	.	.	.	.	.	.	.	.	.	.	.	.	.	35.2	.	.	36.7	.	0.043	25	Weaver & Throne 1994	Proceedings of the 6th International Conference on Stored-product Protection 1, 599-604	Sitotroga cerealella
168	Sitotroga cerealella	Lepidoptera	Gelechiidae	HERBIVORE	.	.	.	.	.	.	.	.	.	.	.	.	.	.	.	.	.	.	.	.	.	.	.	.	.	.	.	36.7	.	.	29.6	.	-0.24	30	Weaver & Throne 1994	Proceedings of the 6th International Conference on Stored-product Protection 1, 599-604	Sitotroga cerealella
168	Sitotroga cerealella	Lepidoptera	Gelechiidae	HERBIVORE	.	.	.	.	.	.	.	.	.	.	.	.	.	.	.	.	.	.	.	.	.	.	.	.	.	.	.	39.2	.	.	36	.	-0.089	35	Weaver & Throne 1994	Proceedings of the 6th International Conference on Stored-product Protection 1, 599-604	Sitotroga cerealella
169	Dendrosoter sulcatus	Hymenoptera	Braconidae	PARASITOID_I	.	.	.	.	.	.	.	.	.	.	.	.	.	.	.	.	.	.	.	.	.	.	.	.	.	.	101	33	0.41	82	37.2	0.5	0.127	20	Jones & Stephen 1994	Environmental Entomology 23, 457-463	Dendrosoter sulcatus
169	Dendrosoter sulcatus	Hymenoptera	Braconidae	PARASITOID_I	.	.	.	.	.	.	.	.	.	.	.	.	.	.	.	.	.	.	.	.	.	.	.	.	.	.	93	13.5	0.33	99	15.4	0.31	0.141	25	Jones & Stephen 1994	Environmental Entomology 23, 457-463	Dendrosoter sulcatus
169	Dendrosoter sulcatus	Hymenoptera	Braconidae	PARASITOID_I	.	.	.	.	.	.	.	.	.	.	.	.	.	.	.	.	.	.	.	.	.	.	.	.	.	.	76	11.7	0.19	117	12.9	0.16	0.103	30	Jones & Stephen 1994	Environmental Entomology 23, 457-463	Dendrosoter sulcatus
170	Spathius pallidus	Hymenoptera	Braconidae	PARASITOID_I	.	.	.	.	.	.	.	.	.	.	.	.	.	.	.	.	.	.	.	.	.	.	.	.	.	.	28	80.6	3.98	7	85.4	6.64	0.06	15	Jones & Stephen 1994	Environmental Entomology 23, 457-463	Spathius pallidus
170	Spathius pallidus	Hymenoptera	Braconidae	PARASITOID_I	.	.	.	.	.	.	.	.	.	.	.	.	.	.	.	.	.	.	.	.	.	.	.	.	.	.	60	33	0.42	67	34.8	0.5	0.055	20	Jones & Stephen 1994	Environmental Entomology 23, 457-463	Spathius pallidus
170	Spathius pallidus	Hymenoptera	Braconidae	PARASITOID_I	.	.	.	.	.	.	.	.	.	.	.	.	.	.	.	.	.	.	.	.	.	.	.	.	.	.	73	15.5	0.3	67	16.6	0.29	0.071	25	Jones & Stephen 1994	Environmental Entomology 23, 457-463	Spathius pallidus
170	Spathius pallidus	Hymenoptera	Braconidae	PARASITOID_I	.	.	.	.	.	.	.	.	.	.	.	.	.	.	.	.	.	.	.	.	.	.	.	.	.	.	91	12.8	0.26	75	13.9	0.29	0.086	30	Jones & Stephen 1994	Environmental Entomology 23, 457-463	Spathius pallidus
171	Dinotiscus dendroctoni	Hymenoptera	Pteromalidae	PARASITOID_I	.	.	.	.	.	.	.	.	.	.	.	.	.	.	.	.	.	.	.	.	.	.	.	.	.	.	13	61.8	3.16	14	63.6	2.96	0.029	15	Jones & Stephen 1994	Environmental Entomology 23, 457-463	Dinotiscus dendroctoni
171	Dinotiscus dendroctoni	Hymenoptera	Pteromalidae	PARASITOID_I	.	.	.	.	.	.	.	.	.	.	.	.	.	.	.	.	.	.	.	.	.	.	.	.	.	.	15	32.5	0.47	20	35.2	0.8	0.083	20	Jones & Stephen 1994	Environmental Entomology 23, 457-463	Dinotiscus dendroctoni
171	Dinotiscus dendroctoni	Hymenoptera	Pteromalidae	PARASITOID_I	.	.	.	.	.	.	.	.	.	.	.	.	.	.	.	.	.	.	.	.	.	.	.	.	.	.	17	17.5	0.6	12	18.8	0.65	0.074	25	Jones & Stephen 1994	Environmental Entomology 23, 457-463	Dinotiscus dendroctoni
171	Dinotiscus dendroctoni	Hymenoptera	Pteromalidae	PARASITOID_I	.	.	.	.	.	.	.	.	.	.	.	.	.	.	.	.	.	.	.	.	.	.	.	.	.	.	13	16.2	0.46	5	16.8	1.16	0.037	30	Jones & Stephen 1994	Environmental Entomology 23, 457-463	Dinotiscus dendroctoni
172	Heydenia unica	Hymenoptera	Pteromalidae	PARASITOID_I	.	.	.	.	.	.	.	.	.	.	.	.	.	.	.	.	.	.	.	.	.	.	.	.	.	.	11	22.6	1.65	9	22	1.44	-0.027	25	Jones & Stephen 1994	Environmental Entomology 23, 457-463	Heydenia unica
172	Heydenia unica	Hymenoptera	Pteromalidae	PARASITOID_I	.	.	.	.	.	.	.	.	.	.	.	.	.	.	.	.	.	.	.	.	.	.	.	.	.	.	19	18.2	0.42	13	18.2	0.62	0	30	Jones & Stephen 1994	Environmental Entomology 23, 457-463	Heydenia unica
173	Nosopsyllus laeviceps	Siphonaptera	Ceratophyllidae	UNCLASSIFIED	.	.	.	.	.	.	.	.	.	.	.	.	.	.	.	.	.	.	.	.	.	.	.	.	.	.	.	44.43	.	.	39.64	.	-0.121	17	Amin et al. 1993	Journal of Parasitology 79, 193-197	Nosopsyllus laeviceps
173	Nosopsyllus laeviceps	Siphonaptera	Ceratophyllidae	UNCLASSIFIED	.	.	.	.	.	.	.	.	.	.	.	.	.	.	.	.	.	.	.	.	.	.	.	.	.	.	.	29.76	.	.	28.38	.	-0.049	20	Amin et al. 1993	Journal of Parasitology 79, 193-197	Nosopsyllus laeviceps
173	Nosopsyllus laeviceps	Siphonaptera	Ceratophyllidae	UNCLASSIFIED	.	.	.	.	.	.	.	.	.	.	.	.	.	.	.	.	.	.	.	.	.	.	.	.	.	.	.	28.8	.	.	26.26	.	-0.097	23	Amin et al. 1993	Journal of Parasitology 79, 193-197	Nosopsyllus laeviceps
173	Nosopsyllus laeviceps	Siphonaptera	Ceratophyllidae	UNCLASSIFIED	.	.	.	.	.	.	.	.	.	.	.	.	.	.	.	.	.	.	.	.	.	.	.	.	.	.	.	23.25	.	.	20.68	.	-0.124	26	Amin et al. 1993	Journal of Parasitology 79, 193-197	Nosopsyllus laeviceps
173	Nosopsyllus laeviceps	Siphonaptera	Ceratophyllidae	UNCLASSIFIED	.	.	.	.	.	.	.	.	.	.	.	.	.	.	.	.	.	.	.	.	.	.	.	.	.	.	.	24.51	.	.	22.6	.	-0.085	29	Amin et al. 1993	Journal of Parasitology 79, 193-197	Nosopsyllus laeviceps
174	Aphytis melinus	Hymenoptera	Aphelinidae	PARASITOID_I	A	L	0.39	0.8	1.068	.	.	.	.	.	.	.	.	.	.	.	.	.	.	.	.	.	.	.	.	.	.	27.9	0.27	.	28.5	0.13	0.022	20	Abdelrahman 1974	Australian Journal of Zoology 22, 213-230	Aphytis melinus
174	Aphytis melinus	Hymenoptera	Aphelinidae	PARASITOID_I	A	L	0.29	0.57	0.989	.	.	.	.	.	.	.	.	.	.	.	.	.	.	.	.	.	.	.	.	.	.	16	0.13	.	16.2	0.08	0.013	25	Abdelrahman 1974	Australian Journal of Zoology 22, 213-230	Aphytis melinus
174	Aphytis melinus	Hymenoptera	Aphelinidae	PARASITOID_I	A	L	0.27	0.55	1.008	.	.	.	.	.	.	.	.	.	.	.	.	.	.	.	.	.	.	.	.	.	.	13	0.09	.	13.1	0.06	0.008	30	Abdelrahman 1974	Australian Journal of Zoology 22, 213-230	Aphytis melinus
175	Xenopsylla conformis	Siphonaptera	Xenopsyllidae	UNCLASSIFIED	.	.	.	.	.	.	5	0.2	.	4.77	0.2	-0.048	.	11.79	0.38	.	10.47	0.53	-0.126	.	.	.	.	.	.	.	.	.	.	.	.	.	.	25	Krasnov et al. 2001	Medical and Veterinary Entomology 15, 249-258	Xenopsylla conformis
175	Xenopsylla conformis	Siphonaptera	Xenopsyllidae	UNCLASSIFIED	.	.	.	.	.	.	4.25	0.1	.	4.16	0.05	-0.022	.	10.1	0.34	.	9.06	0.32	-0.115	.	.	.	.	.	.	.	.	.	.	.	.	.	.	28	Krasnov et al. 2001	Medical and Veterinary Entomology 15, 249-258	Xenopsylla conformis
176	Scathophaga stercoraria	Diptera	Scathophagidae	SAPROPHAGE	A	L	49.43	24.39	-1.027	.	.	.	.	.	.	.	.	.	.	.	.	.	.	.	.	.	.	.	.	.	.	35.91	.	.	32.79	.	-0.095	15	Blanckenhorn 1997	Oecologia 109, 342-352	Scathophaga stercoraria
176	Scathophaga stercoraria	Diptera	Scathophagidae	SAPROPHAGE	A	L	46.66	23.15	-1.015	.	.	.	.	.	.	.	.	.	.	.	.	.	.	.	.	.	.	.	.	.	.	22.99	.	.	21.38	.	-0.075	20	Blanckenhorn 1997	Oecologia 109, 342-352	Scathophaga stercoraria
176	Scathophaga stercoraria	Diptera	Scathophagidae	SAPROPHAGE	A	L	41.78	21.72	-0.924	.	.	.	.	.	.	.	.	.	.	.	.	.	.	.	.	.	.	.	.	.	.	21.23	.	.	20.18	.	-0.052	25	Blanckenhorn 1997	Oecologia 109, 342-352	Scathophaga stercoraria
177	Scathophaga stercoraria	Diptera	Scathophagidae	SAPROPHAGE	A	L	50.24	23.39	-1.148	.	.	.	.	.	.	.	.	.	.	.	.	.	.	.	.	.	.	.	.	.	.	36.53	.	.	33.36	.	-0.095	15	Blanckenhorn 1997	Oecologia 109, 342-352	Scathophaga stercoraria
177	Scathophaga stercoraria	Diptera	Scathophagidae	SAPROPHAGE	A	L	44.74	21.72	-1.06	.	.	.	.	.	.	.	.	.	.	.	.	.	.	.	.	.	.	.	.	.	.	23.43	.	.	21.36	.	-0.097	20	Blanckenhorn 1997	Oecologia 109, 342-352	Scathophaga stercoraria
177	Scathophaga stercoraria	Diptera	Scathophagidae	SAPROPHAGE	A	L	41.06	20.57	-0.996	.	.	.	.	.	.	.	.	.	.	.	.	.	.	.	.	.	.	.	.	.	.	21.3	.	.	19.65	.	-0.084	25	Blanckenhorn 1997	Oecologia 109, 342-352	Scathophaga stercoraria
178	Chironomus crassicaudatus	Diptera	Chironomidae	ALGIVORE	A	L	52.73	55.31	0.049	17	3.29	0.06	8	3.29	0.09	0	17	52.92	.	8	65.75	.	0.243	17	3.54	0.66	8	1.75	0.34	-1.024	17	59.79	1.59	8	70.88	2.22	0.185	17.5	Frouz et al. 2002	Journal of Economic Entomology 95, 699-705	Chironomus plumosus
178	Chironomus crassicaudatus	Diptera	Chironomidae	ALGIVORE	A	L	49.84	54.01	0.084	14	2.67	0.11	7	2.75	0.13	0.031	14	38.08	.	7	42.83	.	0.125	14	1.46	0.12	7	1.04	0.06	-0.4	14	42.21	1.24	7	46.71	2.09	0.107	20	Frouz et al. 2002	Journal of Economic Entomology 95, 699-705	Chironomus plumosus
178	Chironomus crassicaudatus	Diptera	Chironomidae	ALGIVORE	A	L	36.59	43.24	0.182	15	2	0	19	2	0	0	15	35.54	.	19	41.88	.	0.178	15	1	0	19	0.96	0.03	-0.043	15	38.5	1.03	19	44.88	1.5	0.166	25	Frouz et al. 2002	Journal of Economic Entomology 95, 699-705	Chironomus plumosus
178	Chironomus crassicaudatus	Diptera	Chironomidae	ALGIVORE	A	L	30.08	34.33	0.141	12	1.63	0.1	7	1.5	0	-0.083	12	31.08	.	7	37.63	.	0.21	12	0.92	0.05	7	1.13	0.13	0.227	12	33.67	1.48	7	40.25	1.81	0.196	27.5	Frouz et al. 2002	Journal of Economic Entomology 95, 699-705	Chironomus plumosus
178	Chironomus crassicaudatus	Diptera	Chironomidae	ALGIVORE	A	L	27.54	32.46	0.179	11	2.13	0.23	12	1.75	0.16	-0.214	11	31.92	.	12	41.67	.	0.305	11	0.88	0.06	12	0.96	0.04	0.095	11	36.79	1.57	12	44.38	1.49	0.206	30	Frouz et al. 2002	Journal of Economic Entomology 95, 699-705	Chironomus plumosus
179	Orgyia vetusta	Lepidoptera	Lymantriidae	HERBIVORE	.	.	.	.	.	.	.	.	.	.	.	.	14	52.36	0.58	16	62.63	0.98	0.196	14	51.71	0.55	16	37.81	0.31	-0.368	.	.	.	.	.	.	.	12.5	Graeve 2008	Master's thesis, San Jose State University	Orgyia vetusta
179	Orgyia vetusta	Lepidoptera	Lymantriidae	HERBIVORE	.	.	.	.	.	.	.	.	.	.	.	.	11	50.18	1.47	8	57.3	0.95	0.142	9	48.56	0.96	7	33.57	1.23	-0.447	.	.	.	.	.	.	.	15	Graeve 2008	Master's thesis, San Jose State University	Orgyia vetusta
179	Orgyia vetusta	Lepidoptera	Lymantriidae	HERBIVORE	.	.	.	.	.	.	.	.	.	.	.	.	24	26.25	0.37	20	30.8	0.36	0.173	22	22	0.19	19	16.32	0.24	-0.348	.	.	.	.	.	.	.	17.5	Graeve 2008	Master's thesis, San Jose State University	Orgyia vetusta
179	Orgyia vetusta	Lepidoptera	Lymantriidae	HERBIVORE	.	.	.	.	.	.	.	.	.	.	.	.	36	25.36	0.28	34	29.6	0.19	0.167	33	17.33	0.11	32	13.53	0.15	-0.281	.	.	.	.	.	.	.	20	Graeve 2008	Master's thesis, San Jose State University	Orgyia vetusta
179	Orgyia vetusta	Lepidoptera	Lymantriidae	HERBIVORE	.	.	.	.	.	.	.	.	.	.	.	.	24	19.08	0.26	17	23.2	0.19	0.216	23	12.52	0.11	17	10.29	0.17	-0.217	.	.	.	.	.	.	.	23	Graeve 2008	Master's thesis, San Jose State University	Orgyia vetusta
179	Orgyia vetusta	Lepidoptera	Lymantriidae	HERBIVORE	.	.	.	.	.	.	.	.	.	.	.	.	16	16.75	0.34	20	19.2	0.25	0.146	16	10.38	0.13	17	9.12	0.23	-0.138	.	.	.	.	.	.	.	26	Graeve 2008	Master's thesis, San Jose State University	Orgyia vetusta
180	Manduca sexta	Lepidoptera	Sphingidae	HERBIVORE	P	M	6285	6439	0.025	.	.	.	.	.	.	.	.	25.64	.	.	25.28	.	-0.014	.	.	.	.	.	.	.	.	.	.	.	.	.	.	25	Kingsolver et al. 2009	Evolution 63, 537-541	Manduca sexta
180	Manduca sexta	Lepidoptera	Sphingidae	HERBIVORE	P	M	5302	5631	0.062	.	.	.	.	.	.	.	.	19.56	.	.	20.19	.	0.032	.	.	.	.	.	.	.	.	.	.	.	.	.	.	30	Kingsolver et al. 2009	Evolution 63, 537-541	Manduca sexta
181	Manduca sexta	Lepidoptera	Sphingidae	HERBIVORE	P	M	5490	6355	0.158	.	.	.	.	.	.	.	.	23	.	.	23.48	.	0.021	.	.	.	.	.	.	.	.	.	.	.	.	.	.	25	Kingsolver et al. 2009	Evolution 63, 537-541	Manduca sexta
181	Manduca sexta	Lepidoptera	Sphingidae	HERBIVORE	P	M	5325	5450	0.023	.	.	.	.	.	.	.	.	21.62	.	.	21.48	.	-0.007	.	.	.	.	.	.	.	.	.	.	.	.	.	.	30	Kingsolver et al. 2009	Evolution 63, 537-541	Manduca sexta
182	Lymantria dispar	Lepidoptera	Lymantriidae	HERBIVORE	P	M	414.5	816.4	0.97	.	.	.	.	.	.	.	.	58.13	.	.	63.2	.	0.087	.	.	.	.	.	.	.	.	.	.	.	.	.	.	.	Lindroth et al. 1997	Physiological Entomology 22, 55-64	Lymantria dispar
182	Lymantria dispar	Lepidoptera	Lymantriidae	HERBIVORE	P	M	436.5	870.4	0.994	.	.	.	.	.	.	.	.	43.43	.	.	46.98	.	0.082	.	.	.	.	.	.	.	.	.	.	.	.	.	.	.	Lindroth et al. 1997	Physiological Entomology 22, 55-64	Lymantria dispar
182	Lymantria dispar	Lepidoptera	Lymantriidae	HERBIVORE	P	M	478.4	1024.3	1.141	.	.	.	.	.	.	.	.	34.15	.	.	38.8	.	0.136	.	.	.	.	.	.	.	.	.	.	.	.	.	.	.	Lindroth et al. 1997	Physiological Entomology 22, 55-64	Lymantria dispar
183	Lymantria dispar	Lepidoptera	Lymantriidae	HERBIVORE	P	M	647.3	1721.2	1.659	.	.	.	.	.	.	.	.	49.95	.	.	55.15	.	0.104	.	.	.	.	.	.	.	.	.	.	.	.	.	.	.	Lindroth et al. 1997	Physiological Entomology 22, 55-64	Lymantria dispar
183	Lymantria dispar	Lepidoptera	Lymantriidae	HERBIVORE	P	M	605.3	1671.1	1.761	.	.	.	.	.	.	.	.	35.39	.	.	39.2	.	0.108	.	.	.	.	.	.	.	.	.	.	.	.	.	.	.	Lindroth et al. 1997	Physiological Entomology 22, 55-64	Lymantria dispar
183	Lymantria dispar	Lepidoptera	Lymantriidae	HERBIVORE	P	M	623.2	1865.1	1.993	.	.	.	.	.	.	.	.	28.46	.	.	32.14	.	0.129	.	.	.	.	.	.	.	.	.	.	.	.	.	.	.	Lindroth et al. 1997	Physiological Entomology 22, 55-64	Lymantria dispar
184	Helicoverpa armigera	Lepidoptera	Noctuidae	HERBIVORE	P	M	293.6	283.2	-0.037	.	.	.	.	.	.	.	.	27.96	.	.	28.84	.	0.031	.	.	.	.	.	.	.	.	.	.	.	.	.	.	20	Chen et al. 2014	Journal of Insect Science 14:19	Helicoverpa armigera
184	Helicoverpa armigera	Lepidoptera	Noctuidae	HERBIVORE	P	M	292.9	284	-0.031	.	.	.	.	.	.	.	.	22.62	.	.	22.83	.	0.009	.	.	.	.	.	.	.	.	.	.	.	.	.	.	22	Chen et al. 2014	Journal of Insect Science 14:19	Helicoverpa armigera
184	Helicoverpa armigera	Lepidoptera	Noctuidae	HERBIVORE	P	M	261.1	259.1	-0.008	.	.	.	.	.	.	.	.	16.83	.	.	17.23	.	0.024	.	.	.	.	.	.	.	.	.	.	.	.	.	.	25	Chen et al. 2014	Journal of Insect Science 14:19	Helicoverpa armigera
185	Lycaena hippothoe	Lepidoptera	Lycaenidae	HERBIVORE	P	M	64.39	65.39	0.016	.	.	.	.	.	.	.	.	.	.	.	.	.	.	.	.	.	.	.	.	.	.	84.92	.	.	90.58	.	0.067	15	Fischer & Fiedler 2001	Journal of Evolutionary Biology 14, 210-218	Lycaena hippothoe
185	Lycaena hippothoe	Lepidoptera	Lycaenidae	HERBIVORE	P	M	63.09	70.54	0.118	.	.	.	.	.	.	.	.	.	.	.	.	.	.	.	.	.	.	.	.	.	.	36.65	.	.	38.54	.	0.052	20	Fischer & Fiedler 2001	Journal of Evolutionary Biology 14, 210-218	Lycaena hippothoe
185	Lycaena hippothoe	Lepidoptera	Lycaenidae	HERBIVORE	P	M	55.32	68.48	0.238	.	.	.	.	.	.	.	.	.	.	.	.	.	.	.	.	.	.	.	.	.	.	26.34	.	.	27.09	.	0.028	25	Fischer & Fiedler 2001	Journal of Evolutionary Biology 14, 210-218	Lycaena hippothoe
185	Lycaena hippothoe	Lepidoptera	Lycaenidae	HERBIVORE	P	M	49.67	62.24	0.253	.	.	.	.	.	.	.	.	.	.	.	.	.	.	.	.	.	.	.	.	.	.	18.67	.	.	19.18	.	0.027	30	Fischer & Fiedler 2001	Journal of Evolutionary Biology 14, 210-218	Lycaena hippothoe
186	Pyrrhocoris sibiricus	Lepidoptera	Pyrrhocoridae	HERBIVORE	A	L	408.52	456.53	0.118	.	.	.	.	.	.	.	12	56.1	0.7	12	54.4	0.9	-0.031	.	.	.	.	.	.	.	12	56.1	0.7	12	54.4	0.9	-0.031	20	Sakashita et al. 1997	Applied Entomology and Zoology 32, 153-157	Pyrrhocoris sibiricus
186	Pyrrhocoris sibiricus	Lepidoptera	Pyrrhocoridae	HERBIVORE	A	L	508.17	523.61	0.03	.	.	.	.	.	.	.	38	30.1	0.2	27	29.9	0.3	-0.007	.	.	.	.	.	.	.	38	30.1	0.2	27	29.9	0.3	-0.007	25	Sakashita et al. 1997	Applied Entomology and Zoology 32, 153-157	Pyrrhocoris sibiricus
186	Pyrrhocoris sibiricus	Lepidoptera	Pyrrhocoridae	HERBIVORE	A	L	609.8	633.84	0.039	.	.	.	.	.	.	.	43	19.3	0.2	54	19.1	0.1	-0.01	.	.	.	.	.	.	.	43	19.3	0.2	54	19.1	0.1	-0.01	30	Sakashita et al. 1997	Applied Entomology and Zoology 32, 153-157	Pyrrhocoris sibiricus
187	Pyrrhocoris sibiricus	Lepidoptera	Pyrrhocoridae	HERBIVORE	A	L	377.93	454.76	0.203	.	.	.	.	.	.	.	6	62.8	3	10	60.6	1.5	-0.036	.	.	.	.	.	.	.	6	62.8	3	10	60.6	1.5	-0.036	20	Sakashita et al. 1997	Applied Entomology and Zoology 32, 153-157	Pyrrhocoris sibiricus
187	Pyrrhocoris sibiricus	Lepidoptera	Pyrrhocoridae	HERBIVORE	A	L	470.91	561.52	0.192	.	.	.	.	.	.	.	55	28.8	0.2	30	28.1	0.2	-0.025	.	.	.	.	.	.	.	55	28.8	0.2	30	28.1	0.2	-0.025	25	Sakashita et al. 1997	Applied Entomology and Zoology 32, 153-157	Pyrrhocoris sibiricus
187	Pyrrhocoris sibiricus	Lepidoptera	Pyrrhocoridae	HERBIVORE	A	L	480.05	571.79	0.191	.	.	.	.	.	.	.	37	19.8	0.2	43	19.7	0.2	-0.005	.	.	.	.	.	.	.	37	19.8	0.2	43	19.7	0.2	-0.005	30	Sakashita et al. 1997	Applied Entomology and Zoology 32, 153-157	Pyrrhocoris sibiricus
188	Colaphellus bowringi	Coleoptera	Chrysomelidae	HERBIVORE	P	M	15.9	20.6	0.296	.	.	.	.	.	.	.	110	21.9	0.14	109	22	0.1	0.005	110	9.8	0.06	109	9.8	0.05	0	110	31.7	.	109	31.8	.	0.003	16	Tang et al. 2016	Entomological Research 46, 337-344	Colaphellus bowringi
188	Colaphellus bowringi	Coleoptera	Chrysomelidae	HERBIVORE	P	M	16.6	21.9	0.319	.	.	.	.	.	.	.	88	17	0.12	87	16.8	0.11	-0.012	88	8.9	0.04	87	8.8	0.05	-0.011	88	25.9	.	87	25.6	.	-0.012	19	Tang et al. 2016	Entomological Research 46, 337-344	Colaphellus bowringi
188	Colaphellus bowringi	Coleoptera	Chrysomelidae	HERBIVORE	P	M	14.9	19.6	0.315	.	.	.	.	.	.	.	97	12	0.06	97	12.2	0.05	0.017	97	5.9	0.04	97	5.8	0.05	-0.017	97	17.9	.	97	18	.	0.006	22	Tang et al. 2016	Entomological Research 46, 337-344	Colaphellus bowringi
188	Colaphellus bowringi	Coleoptera	Chrysomelidae	HERBIVORE	P	M	15.2	20.4	0.342	.	.	.	.	.	.	.	71	10.2	0.05	67	19.1	0.04	0.873	71	4.6	0.04	67	4.6	0.04	0	71	14.8	.	67	23.7	.	0.601	24	Tang et al. 2016	Entomological Research 46, 337-344	Colaphellus bowringi
188	Colaphellus bowringi	Coleoptera	Chrysomelidae	HERBIVORE	P	M	15.7	20.3	0.293	.	.	.	.	.	.	.	103	9.4	0.05	97	9.4	0.05	0	103	4.2	0.02	97	4.2	0.02	0	103	13.6	.	97	13.6	.	0	26	Tang et al. 2016	Entomological Research 46, 337-344	Colaphellus bowringi
188	Colaphellus bowringi	Coleoptera	Chrysomelidae	HERBIVORE	P	M	13.7	18	0.314	.	.	.	.	.	.	.	101	7.4	0.03	94	7.3	0.03	-0.014	101	3.6	0.04	94	3.7	0.03	0.028	101	11	.	94	11	.	0	28	Tang et al. 2016	Entomological Research 46, 337-344	Colaphellus bowringi
189	Manduca sexta	Lepidoptera	Sphingidae	HERBIVORE	P	M	6620.41	7426.32	0.122	.	.	.	.	.	.	.	.	57.06	0.98	.	58.01	0.97	0.017	.	.	.	.	.	.	.	.	.	.	.	.	.	.	20	Diamond & Kingsolver 2010	American Naturalist 175, 1-10	Manduca sexta
189	Manduca sexta	Lepidoptera	Sphingidae	HERBIVORE	P	M	6212.24	7399.33	0.191	.	.	.	.	.	.	.	.	27.57	0.93	.	29.43	0.86	0.067	.	.	.	.	.	.	.	.	.	.	.	.	.	.	25	Diamond & Kingsolver 2010	American Naturalist 175, 1-10	Manduca sexta
189	Manduca sexta	Lepidoptera	Sphingidae	HERBIVORE	P	M	5942.86	6663.67	0.121	.	.	.	.	.	.	.	.	19.62	0.93	.	20.75	0.92	0.058	.	.	.	.	.	.	.	.	.	.	.	.	.	.	30	Diamond & Kingsolver 2010	American Naturalist 175, 1-10	Manduca sexta
190	Manduca sexta	Lepidoptera	Sphingidae	HERBIVORE	P	M	2742.86	2978.63	0.086	.	.	.	.	.	.	.	.	36.84	1.04	.	38.06	0.81	0.033	.	.	.	.	.	.	.	.	.	.	.	.	.	.	20	Diamond & Kingsolver 2010	American Naturalist 175, 1-10	Manduca sexta
190	Manduca sexta	Lepidoptera	Sphingidae	HERBIVORE	P	M	4326.53	4638.92	0.072	.	.	.	.	.	.	.	.	20.38	0.98	.	21.13	1.02	0.037	.	.	.	.	.	.	.	.	.	.	.	.	.	.	25	Diamond & Kingsolver 2010	American Naturalist 175, 1-10	Manduca sexta
190	Manduca sexta	Lepidoptera	Sphingidae	HERBIVORE	P	M	4914.29	5131.61	0.044	.	.	.	.	.	.	.	.	15.26	0.98	.	15.85	0.92	0.039	.	.	.	.	.	.	.	.	.	.	.	.	.	.	30	Diamond & Kingsolver 2010	American Naturalist 175, 1-10	Manduca sexta
191	Hyphantria cunea	Lepidoptera	Erebidae	HERBIVORE	P	M	121.29	181.05	0.493	.	.	.	.	.	.	.	42	49.81	.	31	52.77	.	0.059	.	.	.	.	.	.	.	.	.	.	.	.	.	.	18	Gomi 2006	Applied Entomology & Zoology 41, 303-307	Hyphantria cunea
191	Hyphantria cunea	Lepidoptera	Erebidae	HERBIVORE	P	M	122.85	183.95	0.497	.	.	.	.	.	.	.	40	40.05	.	34	42.9	.	0.071	.	.	.	.	.	.	.	.	.	.	.	.	.	.	20	Gomi 2006	Applied Entomology & Zoology 41, 303-307	Hyphantria cunea
191	Hyphantria cunea	Lepidoptera	Erebidae	HERBIVORE	P	M	121.01	185.07	0.529	.	.	.	.	.	.	.	42	29.81	.	33	32.82	.	0.101	.	.	.	.	.	.	.	.	.	.	.	.	.	.	23	Gomi 2006	Applied Entomology & Zoology 41, 303-307	Hyphantria cunea
191	Hyphantria cunea	Lepidoptera	Erebidae	HERBIVORE	P	M	136.8	244.25	0.785	.	.	.	.	.	.	.	45	24.99	.	29	29.38	.	0.176	.	.	.	.	.	.	.	.	.	.	.	.	.	.	25	Gomi 2006	Applied Entomology & Zoology 41, 303-307	Hyphantria cunea
191	Hyphantria cunea	Lepidoptera	Erebidae	HERBIVORE	P	M	133.47	241.62	0.81	.	.	.	.	.	.	.	42	23.13	.	30	25.84	.	0.117	.	.	.	.	.	.	.	.	.	.	.	.	.	.	27	Gomi 2006	Applied Entomology & Zoology 41, 303-307	Hyphantria cunea
192	Cabera exanthemata	Lepidoptera	Geometridae	HERBIVORE	P	M	63.65	72.84	0.144	.	.	.	.	.	.	.	.	28.52	0.4	.	28.76	0.24	0.008	.	.	.	.	.	.	.	.	.	.	.	.	.	.	14	Kivel� et al. 2012	Journal of Evolutionary Biology 25, 881-891	Cabera exanthemata
192	Cabera exanthemata	Lepidoptera	Geometridae	HERBIVORE	P	M	69.79	81.47	0.167	.	.	.	.	.	.	.	.	17.59	0.15	.	17.79	0.14	0.012	.	.	.	.	.	.	.	.	.	.	.	.	.	.	20	Kivel� et al. 2012	Journal of Evolutionary Biology 25, 881-891	Cabera exanthemata
193	Scathophaga stercoraria	Diptera	Scathophagidae	SAPROPHAGE	.	.	.	.	.	.	.	.	.	.	.	.	.	.	.	.	.	.	.	.	.	.	.	.	.	.	45	46.4	0.66	46	43.6	0.49	-0.064	12	Blanckenhorn & Henseler 2005	Entomologia Experimentalis et Applicata 116, 159-165	Scathophaga stercoraria
193	Scathophaga stercoraria	Diptera	Scathophagidae	SAPROPHAGE	.	.	.	.	.	.	.	.	.	.	.	.	.	.	.	.	.	.	.	.	.	.	.	.	.	.	51	35.8	0.42	53	33.3	0.44	-0.075	15	Blanckenhorn & Henseler 2005	Entomologia Experimentalis et Applicata 116, 159-165	Scathophaga stercoraria
193	Scathophaga stercoraria	Diptera	Scathophagidae	SAPROPHAGE	.	.	.	.	.	.	.	.	.	.	.	.	.	.	.	.	.	.	.	.	.	.	.	.	.	.	49	26.8	0.23	49	25.7	0.23	-0.043	18	Blanckenhorn & Henseler 2005	Entomologia Experimentalis et Applicata 116, 159-165	Scathophaga stercoraria
193	Scathophaga stercoraria	Diptera	Scathophagidae	SAPROPHAGE	.	.	.	.	.	.	.	.	.	.	.	.	.	.	.	.	.	.	.	.	.	.	.	.	.	.	32	22.6	0.34	32	20.9	0.18	-0.081	20	Blanckenhorn & Henseler 2005	Entomologia Experimentalis et Applicata 116, 159-165	Scathophaga stercoraria
193	Scathophaga stercoraria	Diptera	Scathophagidae	SAPROPHAGE	.	.	.	.	.	.	.	.	.	.	.	.	.	.	.	.	.	.	.	.	.	.	.	.	.	.	46	21.2	0.13	45	19.6	0.16	-0.082	22	Blanckenhorn & Henseler 2005	Entomologia Experimentalis et Applicata 116, 159-165	Scathophaga stercoraria
193	Scathophaga stercoraria	Diptera	Scathophagidae	SAPROPHAGE	.	.	.	.	.	.	.	.	.	.	.	.	.	.	.	.	.	.	.	.	.	.	.	.	.	.	37	21	0.2	33	19.1	0.21	-0.099	25	Blanckenhorn & Henseler 2005	Entomologia Experimentalis et Applicata 116, 159-165	Scathophaga stercoraria
194	Pareuchaetes insulata	Lepidoptera	Erebidae	HERBIVORE	.	.	.	.	.	.	.	.	.	.	.	.	20	26.05	0.52	17	26.88	0.36	0.032	20	22.45	0.18	17	19.94	0.4	-0.126	20	48.45	0.57	17	46.82	0.57	-0.035	19.9	Uyi et al. 2016	BioControl 61, 815-825	Pareuchaetes insulata
194	Pareuchaetes insulata	Lepidoptera	Erebidae	HERBIVORE	.	.	.	.	.	.	.	.	.	.	.	.	18	17.89	0.31	23	18.86	0.23	0.054	18	12.94	0.15	23	11.78	0.13	-0.098	18	30.83	0.31	23	30.5	0.19	-0.011	24.5	Uyi et al. 2016	BioControl 61, 815-825	Pareuchaetes insulata
194	Pareuchaetes insulata	Lepidoptera	Erebidae	HERBIVORE	.	.	.	.	.	.	.	.	.	.	.	.	21	15	0.01	25	15.48	0.19	0.032	21	11.04	0.08	25	10	0	-0.104	21	26.05	0.11	25	25.48	0.19	-0.022	27.1	Uyi et al. 2016	BioControl 61, 815-825	Pareuchaetes insulata
194	Pareuchaetes insulata	Lepidoptera	Erebidae	HERBIVORE	.	.	.	.	.	.	.	.	.	.	.	.	7	14.42	0.2	7	14.42	0.2	0	7	9.57	0.22	7	9.03	0.02	-0.06	7	24	0	7	23.42	0.3	-0.025	29.2	Uyi et al. 2016	BioControl 61, 815-825	Pareuchaetes insulata
195	Ostrinia furnacalis	Lepidoptera	Crambidae	HERBIVORE	P	M	59.66	78.85	0.322	.	.	.	.	.	.	.	121	38.73	0.48	100	40.57	0.57	0.048	121	15.06	0.1	100	14.59	0.12	-0.032	121	53.79	0.5	100	55.16	0.6	0.025	20	Xiao et al. 2016	Ecology and Evolution 6, 5129-5143	Ostrinia furnacalis
195	Ostrinia furnacalis	Lepidoptera	Crambidae	HERBIVORE	P	M	61.46	83.65	0.361	.	.	.	.	.	.	.	106	31.69	0.5	120	34.56	0.56	0.091	106	11.43	0.13	120	11.19	0.08	-0.021	106	43.12	0.55	120	45.75	0.59	0.061	22	Xiao et al. 2016	Ecology and Evolution 6, 5129-5143	Ostrinia furnacalis
195	Ostrinia furnacalis	Lepidoptera	Crambidae	HERBIVORE	P	M	62.51	89.39	0.43	.	.	.	.	.	.	.	318	27.81	0.24	259	29.66	0.31	0.067	318	9.03	0.04	259	8.69	0.05	-0.039	318	36.84	0.25	159	38.35	0.32	0.041	24	Xiao et al. 2016	Ecology and Evolution 6, 5129-5143	Ostrinia furnacalis
195	Ostrinia furnacalis	Lepidoptera	Crambidae	HERBIVORE	P	M	66.17	93.76	0.417	.	.	.	.	.	.	.	168	25.84	0.23	167	25.92	0.26	0.003	168	8.44	0.05	167	7.95	0.05	-0.062	168	34.28	0.23	167	33.87	0.26	-0.012	26	Xiao et al. 2016	Ecology and Evolution 6, 5129-5143	Ostrinia furnacalis
195	Ostrinia furnacalis	Lepidoptera	Crambidae	HERBIVORE	P	M	68.04	96.07	0.412	.	.	.	.	.	.	.	121	19.69	0.22	126	21.29	0.3	0.081	121	7.08	0.06	126	6.75	0.05	-0.049	121	26.77	0.24	126	28.04	0.31	0.047	28	Xiao et al. 2016	Ecology and Evolution 6, 5129-5143	Ostrinia furnacalis
195	Ostrinia furnacalis	Lepidoptera	Crambidae	HERBIVORE	P	M	65.71	100	0.522	.	.	.	.	.	.	.	225	18.92	0.17	202	19.86	0.21	0.05	225	6.43	0.04	202	6.2	0.04	-0.037	225	25.35	0.18	202	26.06	0.21	0.028	30	Xiao et al. 2016	Ecology and Evolution 6, 5129-5143	Ostrinia furnacalis
195	Ostrinia furnacalis	Lepidoptera	Crambidae	HERBIVORE	P	M	62.64	87.61	0.399	.	.	.	.	.	.	.	73	16.86	0.26	60	18.72	0.34	0.11	73	6.21	0.06	60	5.92	0.06	-0.049	73	23.07	0.27	60	24.63	0.35	0.068	32	Xiao et al. 2016	Ecology and Evolution 6, 5129-5143	Ostrinia furnacalis
196	Ostrinia furnacalis	Lepidoptera	Crambidae	HERBIVORE	P	M	67.84	95.24	0.404	.	.	.	.	.	.	.	122	39.52	0.61	97	41.74	0.82	0.056	122	14.26	0.1	97	13.82	0.12	-0.032	122	53.79	0.65	97	55.57	0.86	0.033	20	Xiao et al. 2016	Ecology and Evolution 6, 5129-5143	Ostrinia furnacalis
196	Ostrinia furnacalis	Lepidoptera	Crambidae	HERBIVORE	P	M	71.24	101.6	0.426	.	.	.	.	.	.	.	138	30.39	0.4	139	33.65	0.49	0.107	138	10.72	0.09	139	10.6	0.08	-0.011	138	41.12	0.45	139	44.25	0.53	0.076	22	Xiao et al. 2016	Ecology and Evolution 6, 5129-5143	Ostrinia furnacalis
196	Ostrinia furnacalis	Lepidoptera	Crambidae	HERBIVORE	P	M	74.84	108.27	0.447	.	.	.	.	.	.	.	167	30.8	0.4	160	32.15	0.42	0.044	167	8.55	0.06	160	8.38	0.06	-0.02	167	39.35	0.4	160	40.53	0.43	0.03	24	Xiao et al. 2016	Ecology and Evolution 6, 5129-5143	Ostrinia furnacalis
196	Ostrinia furnacalis	Lepidoptera	Crambidae	HERBIVORE	P	M	70.23	103.71	0.477	.	.	.	.	.	.	.	219	24.61	0.23	189	26.43	0.3	0.074	219	8.63	0.05	189	8.2	0.05	-0.052	219	33.24	0.23	189	34.63	0.31	0.042	26	Xiao et al. 2016	Ecology and Evolution 6, 5129-5143	Ostrinia furnacalis
196	Ostrinia furnacalis	Lepidoptera	Crambidae	HERBIVORE	P	M	73.66	107.51	0.46	.	.	.	.	.	.	.	192	19.29	0.11	174	20.27	0.15	0.051	192	6.92	0.04	174	6.66	0.04	-0.039	192	26.2	0.11	174	26.93	0.16	0.028	28	Xiao et al. 2016	Ecology and Evolution 6, 5129-5143	Ostrinia furnacalis
196	Ostrinia furnacalis	Lepidoptera	Crambidae	HERBIVORE	P	M	70.31	108.03	0.536	.	.	.	.	.	.	.	189	17.57	0.17	166	18.79	0.22	0.069	189	6.76	0.05	166	6.66	0.05	-0.015	189	24.33	0.18	166	25.45	0.24	0.046	30	Xiao et al. 2016	Ecology and Evolution 6, 5129-5143	Ostrinia furnacalis
196	Ostrinia furnacalis	Lepidoptera	Crambidae	HERBIVORE	P	M	71.17	106.87	0.502	.	.	.	.	.	.	.	171	17.67	0.17	175	17.93	0.16	0.015	171	6.26	0.05	175	5.99	0.03	-0.045	171	23.92	0.17	175	23.92	0.16	0	32	Xiao et al. 2016	Ecology and Evolution 6, 5129-5143	Ostrinia furnacalis
197	Ostrinia furnacalis	Lepidoptera	Crambidae	HERBIVORE	P	M	67.84	89.33	0.317	.	.	.	.	.	.	.	207	41.05	0.73	204	45.28	0.82	0.103	207	14.64	0.07	204	14.16	0.08	-0.034	207	55.69	0.75	204	59.44	0.85	0.067	20	Xiao et al. 2016	Ecology and Evolution 6, 5129-5143	Ostrinia furnacalis
197	Ostrinia furnacalis	Lepidoptera	Crambidae	HERBIVORE	P	M	63.55	82.98	0.306	.	.	.	.	.	.	.	165	35.29	0.68	152	41.36	0.9	0.172	165	11.47	0.1	152	11.24	0.09	-0.02	165	46.76	0.72	152	52.6	0.94	0.125	22	Xiao et al. 2016	Ecology and Evolution 6, 5129-5143	Ostrinia furnacalis
197	Ostrinia furnacalis	Lepidoptera	Crambidae	HERBIVORE	P	M	71.39	90.72	0.271	.	.	.	.	.	.	.	121	30.75	0.48	106	36.03	0.73	0.172	121	8.82	0.08	106	8.59	0.08	-0.027	121	39.57	0.49	106	44.62	0.75	0.128	24	Xiao et al. 2016	Ecology and Evolution 6, 5129-5143	Ostrinia furnacalis
197	Ostrinia furnacalis	Lepidoptera	Crambidae	HERBIVORE	P	M	68.98	93.6	0.357	.	.	.	.	.	.	.	159	26.43	0.38	143	29.61	0.55	0.12	159	8.47	0.06	143	8.03	0.07	-0.055	159	34.91	0.37	143	37.64	0.56	0.078	26	Xiao et al. 2016	Ecology and Evolution 6, 5129-5143	Ostrinia furnacalis
197	Ostrinia furnacalis	Lepidoptera	Crambidae	HERBIVORE	P	M	74.75	105.09	0.406	.	.	.	.	.	.	.	234	21.53	0.19	231	23.34	0.24	0.084	234	6.9	0.04	231	6.6	0.04	-0.045	234	28.43	0.19	231	29.97	0.24	0.054	28	Xiao et al. 2016	Ecology and Evolution 6, 5129-5143	Ostrinia furnacalis
197	Ostrinia furnacalis	Lepidoptera	Crambidae	HERBIVORE	P	M	71.67	105.46	0.471	.	.	.	.	.	.	.	245	19.11	0.19	197	19.99	0.21	0.046	245	6.41	0.04	197	6.19	0.05	-0.036	245	25.51	0.2	197	26.18	0.23	0.026	30	Xiao et al. 2016	Ecology and Evolution 6, 5129-5143	Ostrinia furnacalis
197	Ostrinia furnacalis	Lepidoptera	Crambidae	HERBIVORE	P	M	71.49	107.15	0.499	.	.	.	.	.	.	.	190	16.57	0.12	180	17.73	0.13	0.07	190	5.85	0.04	180	5.63	0.04	-0.039	190	22.43	0.12	180	23.36	0.13	0.041	32	Xiao et al. 2016	Ecology and Evolution 6, 5129-5143	Ostrinia furnacalis
198	Ostrinia furnacalis	Lepidoptera	Crambidae	HERBIVORE	P	M	64.97	82.82	0.275	.	.	.	.	.	.	.	154	35.07	0.4	138	36.04	0.4	0.028	154	14.17	0.1	138	13.67	0.12	-0.037	154	49.24	0.46	138	49.71	0.48	0.01	20	Xiao et al. 2016	Ecology and Evolution 6, 5129-5143	Ostrinia furnacalis
198	Ostrinia furnacalis	Lepidoptera	Crambidae	HERBIVORE	P	M	67.99	85.69	0.26	.	.	.	.	.	.	.	168	30.86	0.41	192	32.03	0.36	0.038	168	10.83	0.08	192	9.95	0.06	-0.088	168	41.69	0.45	192	41.98	0.39	0.007	22	Xiao et al. 2016	Ecology and Evolution 6, 5129-5143	Ostrinia furnacalis
198	Ostrinia furnacalis	Lepidoptera	Crambidae	HERBIVORE	P	M	68.61	88.43	0.289	.	.	.	.	.	.	.	163	27.39	0.44	211	29.44	0.4	0.075	163	9.26	0.06	211	8.77	0.06	-0.056	163	36.65	0.45	211	38.21	0.42	0.043	24	Xiao et al. 2016	Ecology and Evolution 6, 5129-5143	Ostrinia furnacalis
198	Ostrinia furnacalis	Lepidoptera	Crambidae	HERBIVORE	P	M	67.72	88.84	0.312	.	.	.	.	.	.	.	212	25.2	0.26	190	26.28	0.27	0.043	212	8.46	0.05	190	7.81	0.05	-0.083	212	33.67	0.27	190	34.09	0.28	0.012	26	Xiao et al. 2016	Ecology and Evolution 6, 5129-5143	Ostrinia furnacalis
198	Ostrinia furnacalis	Lepidoptera	Crambidae	HERBIVORE	P	M	65.93	85.15	0.292	.	.	.	.	.	.	.	115	20.5	0.24	108	21.49	0.26	0.048	115	6.73	0.06	108	6.31	0.06	-0.067	115	27.23	0.26	108	27.81	0.27	0.021	28	Xiao et al. 2016	Ecology and Evolution 6, 5129-5143	Ostrinia furnacalis
198	Ostrinia furnacalis	Lepidoptera	Crambidae	HERBIVORE	P	M	64.72	88.53	0.368	.	.	.	.	.	.	.	92	17.8	0.22	76	19	0.29	0.067	92	6.7	0.05	76	6.37	0.06	-0.052	92	24.58	0.23	76	25.37	0.32	0.032	30	Xiao et al. 2016	Ecology and Evolution 6, 5129-5143	Ostrinia furnacalis
198	Ostrinia furnacalis	Lepidoptera	Crambidae	HERBIVORE	P	M	66.96	89.82	0.341	.	.	.	.	.	.	.	102	17.36	0.19	65	17.57	0.26	0.012	102	6.1	0.06	65	5.72	0.08	-0.066	102	23.46	0.19	65	23.29	0.29	-0.007	32	Xiao et al. 2016	Ecology and Evolution 6, 5129-5143	Ostrinia furnacalis
199	Dalbulus maidis	Hemiptera	Cicadellidae	HERBIVORE	.	.	.	.	.	.	.	.	.	.	.	.	17	46.29	0.36	22	46	0.45	-0.006	.	.	.	.	.	.	.	17	46.29	0.36	22	46	0.45	-0.006	17.5	Nieuwenhove et al. 2016	Agricultural and Forest Entomology 18, 1-10	Dalbulus maidis
199	Dalbulus maidis	Hemiptera	Cicadellidae	HERBIVORE	.	.	.	.	.	.	.	.	.	.	.	.	26	43.92	0.43	34	43.74	0.39	-0.004	.	.	.	.	.	.	.	26	43.92	0.43	34	43.74	0.39	-0.004	20	Nieuwenhove et al. 2016	Agricultural and Forest Entomology 18, 1-10	Dalbulus maidis
199	Dalbulus maidis	Hemiptera	Cicadellidae	HERBIVORE	.	.	.	.	.	.	.	.	.	.	.	.	80	35.52	0.25	75	35.87	0.31	0.01	.	.	.	.	.	.	.	80	35.52	0.25	75	35.87	0.31	0.01	25	Nieuwenhove et al. 2016	Agricultural and Forest Entomology 18, 1-10	Dalbulus maidis
199	Dalbulus maidis	Hemiptera	Cicadellidae	HERBIVORE	.	.	.	.	.	.	.	.	.	.	.	.	31	25.07	0.45	23	24.04	0.4	-0.043	.	.	.	.	.	.	.	31	25.07	0.45	23	24.04	0.4	-0.043	30	Nieuwenhove et al. 2016	Agricultural and Forest Entomology 18, 1-10	Dalbulus maidis
199	Dalbulus maidis	Hemiptera	Cicadellidae	HERBIVORE	.	.	.	.	.	.	.	.	.	.	.	.	11	24.82	0.72	14	25.29	0.57	0.019	.	.	.	.	.	.	.	11	24.82	0.72	14	25.29	0.57	0.019	35	Nieuwenhove et al. 2016	Agricultural and Forest Entomology 18, 1-10	Dalbulus maidis
200	Diomea cremata	Lepidoptera	Noctuidae	HERBIVORE	.	.	.	.	.	.	.	.	.	.	.	.	19	46.3	0.7	17	47.4	0.7	0.024	20	45.6	0.3	41	43.7	0.2	-0.043	.	107.9	.	.	107.1	.	-0.007	15	Kitajima et al. 2016	Japanese Journal of Applied Entomology and Zoology 60, 205-209	Diomea cremata
200	Diomea cremata	Lepidoptera	Noctuidae	HERBIVORE	.	.	.	.	.	.	.	.	.	.	.	.	17	25.5	0.5	22	25.3	0.3	-0.008	18	21.8	0.2	26	20.5	0.1	-0.063	.	56.3	.	.	54.8	.	-0.027	19	Kitajima et al. 2016	Japanese Journal of Applied Entomology and Zoology 60, 205-209	Diomea cremata
200	Diomea cremata	Lepidoptera	Noctuidae	HERBIVORE	.	.	.	.	.	.	.	.	.	.	.	.	27	22.9	0.4	27	23.6	0.4	0.031	25	15.9	0.4	30	14.8	0.2	-0.074	.	44.7	.	.	44.4	.	-0.007	22	Kitajima et al. 2016	Japanese Journal of Applied Entomology and Zoology 60, 205-209	Diomea cremata
200	Diomea cremata	Lepidoptera	Noctuidae	HERBIVORE	.	.	.	.	.	.	.	.	.	.	.	.	30	12.4	0.1	32	12.4	0.1	0	25	11.3	0.1	26	10.7	0.2	-0.056	.	27.7	.	.	27.1	.	-0.022	25	Kitajima et al. 2016	Japanese Journal of Applied Entomology and Zoology 60, 205-209	Diomea cremata
200	Diomea cremata	Lepidoptera	Noctuidae	HERBIVORE	.	.	.	.	.	.	.	.	.	.	.	.	12	15.6	0.3	12	15.7	0.7	0.006	23	10.3	0.1	25	10.4	0.1	0.01	.	29.9	.	.	30.2	.	0.01	28	Kitajima et al. 2016	Japanese Journal of Applied Entomology and Zoology 60, 205-209	Diomea cremata
201	Megaselia halterata	Diptera	Phoridae	FUNGIVORE	.	.	.	.	.	.	.	.	.	.	.	.	.	.	.	.	.	.	.	.	.	.	.	.	.	.	.	69.88	0.36	.	69.51	0.33	-0.005	15	Barzegar et al. 2016	Neotropical Entomology 45, 507-517	Megaselia halterata
201	Megaselia halterata	Diptera	Phoridae	FUNGIVORE	.	.	.	.	.	.	.	.	.	.	.	.	.	.	.	.	.	.	.	.	.	.	.	.	.	.	.	35.07	0.26	.	34.3	0.22	-0.022	18	Barzegar et al. 2016	Neotropical Entomology 45, 507-517	Megaselia halterata
201	Megaselia halterata	Diptera	Phoridae	FUNGIVORE	.	.	.	.	.	.	.	.	.	.	.	.	.	.	.	.	.	.	.	.	.	.	.	.	.	.	.	31.39	0.25	.	31.51	0.26	0.004	20	Barzegar et al. 2016	Neotropical Entomology 45, 507-517	Megaselia halterata
201	Megaselia halterata	Diptera	Phoridae	FUNGIVORE	.	.	.	.	.	.	.	.	.	.	.	.	.	.	.	.	.	.	.	.	.	.	.	.	.	.	.	24.51	0.23	.	25.05	0.27	0.022	22.5	Barzegar et al. 2016	Neotropical Entomology 45, 507-517	Megaselia halterata
201	Megaselia halterata	Diptera	Phoridae	FUNGIVORE	.	.	.	.	.	.	.	.	.	.	.	.	.	.	.	.	.	.	.	.	.	.	.	.	.	.	.	22.18	0.13	.	22.18	0.2	0	25	Barzegar et al. 2016	Neotropical Entomology 45, 507-517	Megaselia halterata
201	Megaselia halterata	Diptera	Phoridae	FUNGIVORE	.	.	.	.	.	.	.	.	.	.	.	.	.	.	.	.	.	.	.	.	.	.	.	.	.	.	.	19.93	0.12	.	20.19	0.15	0.013	27	Barzegar et al. 2016	Neotropical Entomology 45, 507-517	Megaselia halterata
202	Megaselia halterata	Diptera	Phoridae	FUNGIVORE	.	.	.	.	.	.	.	.	.	.	.	.	.	.	.	.	.	.	.	.	.	.	.	.	.	.	.	77.24	0.28	.	77.67	0.34	0.006	12.5	Barzegar et al. 2016	Neotropical Entomology 45, 507-517	Megaselia halterata
202	Megaselia halterata	Diptera	Phoridae	FUNGIVORE	.	.	.	.	.	.	.	.	.	.	.	.	.	.	.	.	.	.	.	.	.	.	.	.	.	.	.	69.86	0.3	.	71.15	0.42	0.018	15	Barzegar et al. 2016	Neotropical Entomology 45, 507-517	Megaselia halterata
202	Megaselia halterata	Diptera	Phoridae	FUNGIVORE	.	.	.	.	.	.	.	.	.	.	.	.	.	.	.	.	.	.	.	.	.	.	.	.	.	.	.	34.06	0.4	.	35.3	0.3	0.036	18	Barzegar et al. 2016	Neotropical Entomology 45, 507-517	Megaselia halterata
202	Megaselia halterata	Diptera	Phoridae	FUNGIVORE	.	.	.	.	.	.	.	.	.	.	.	.	.	.	.	.	.	.	.	.	.	.	.	.	.	.	.	31.29	0.26	.	31.46	0.25	0.005	20	Barzegar et al. 2016	Neotropical Entomology 45, 507-517	Megaselia halterata
202	Megaselia halterata	Diptera	Phoridae	FUNGIVORE	.	.	.	.	.	.	.	.	.	.	.	.	.	.	.	.	.	.	.	.	.	.	.	.	.	.	.	23.66	0.28	.	23.89	0.21	0.01	22.5	Barzegar et al. 2016	Neotropical Entomology 45, 507-517	Megaselia halterata
202	Megaselia halterata	Diptera	Phoridae	FUNGIVORE	.	.	.	.	.	.	.	.	.	.	.	.	.	.	.	.	.	.	.	.	.	.	.	.	.	.	.	22.18	0.16	.	22.2	0.23	0.001	25	Barzegar et al. 2016	Neotropical Entomology 45, 507-517	Megaselia halterata
203	Chrysocharis pentheus	Hymenoptera	Eulophidae	PARASITOID_I	.	.	.	.	.	.	.	.	.	.	.	.	.	.	.	.	.	.	.	.	.	.	.	.	.	.	20	16.9	1.12	9	17.7	0.74	0.047	22	Mafi & Ohbayashi 2010	Journal of Agricultural Science and Technology 12, 145-154	Chrysocharis pentheus
203	Chrysocharis pentheus	Hymenoptera	Eulophidae	PARASITOID_I	.	.	.	.	.	.	.	.	.	.	.	.	.	.	.	.	.	.	.	.	.	.	.	.	.	.	20	14	0.77	9	13.9	1.27	-0.007	25	Mafi & Ohbayashi 2010	Journal of Agricultural Science and Technology 12, 145-154	Chrysocharis pentheus
203	Chrysocharis pentheus	Hymenoptera	Eulophidae	PARASITOID_I	.	.	.	.	.	.	.	.	.	.	.	.	.	.	.	.	.	.	.	.	.	.	.	.	.	.	20	11.6	0.89	9	12.5	0.96	0.078	28	Mafi & Ohbayashi 2010	Journal of Agricultural Science and Technology 12, 145-154	Chrysocharis pentheus
203	Chrysocharis pentheus	Hymenoptera	Eulophidae	PARASITOID_I	.	.	.	.	.	.	.	.	.	.	.	.	.	.	.	.	.	.	.	.	.	.	.	.	.	.	20	9.21	0.83	9	10.6	1.81	0.151	31	Mafi & Ohbayashi 2010	Journal of Agricultural Science and Technology 12, 145-154	Chrysocharis pentheus
204	Coleomegilla maculata	Coleoptera	Coccinellidae	PREDATOR	A	M	13.02	15.56	0.195	.	.	.	.	.	.	.	.	.	.	.	.	.	.	.	.	.	.	.	.	.	.	18.83	0.22	.	18.86	0.14	0.002	24	Morales-Ramos & Rojas 2017	Journal of Insect Science 17, 55	Coleomegilla maculata
204	Coleomegilla maculata	Coleoptera	Coccinellidae	PREDATOR	A	M	13.4	15.67	0.169	.	.	.	.	.	.	.	.	.	.	.	.	.	.	.	.	.	.	.	.	.	.	17.68	0.15	.	17.82	0.15	0.008	25	Morales-Ramos & Rojas 2017	Journal of Insect Science 17, 55	Coleomegilla maculata
204	Coleomegilla maculata	Coleoptera	Coccinellidae	PREDATOR	A	M	13.59	14.72	0.083	.	.	.	.	.	.	.	.	.	.	.	.	.	.	.	.	.	.	.	.	.	.	17.3	0.19	.	17.3	0.17	0	26	Morales-Ramos & Rojas 2017	Journal of Insect Science 17, 55	Coleomegilla maculata
204	Coleomegilla maculata	Coleoptera	Coccinellidae	PREDATOR	A	M	12.78	14.1	0.103	.	.	.	.	.	.	.	.	.	.	.	.	.	.	.	.	.	.	.	.	.	.	15.82	0.14	.	15.82	0.11	0	27	Morales-Ramos & Rojas 2017	Journal of Insect Science 17, 55	Coleomegilla maculata
204	Coleomegilla maculata	Coleoptera	Coccinellidae	PREDATOR	A	M	12.34	14.3	0.159	.	.	.	.	.	.	.	.	.	.	.	.	.	.	.	.	.	.	.	.	.	.	13.57	0.11	.	13.72	0.13	0.011	28	Morales-Ramos & Rojas 2017	Journal of Insect Science 17, 55	Coleomegilla maculata
205	Halticoptera circulus	Hymenoptera	Pteromalidae	PARASITOID_K	.	.	.	.	.	.	.	.	.	.	.	.	.	.	.	.	.	.	.	.	.	.	.	.	.	.	45	55.1	0.3	58	57.2	0.4	0.038	15	Kemmochi et al. 2016	Bulletin of Entomological Research 106, 322-327	Halticoptera circulus
205	Halticoptera circulus	Hymenoptera	Pteromalidae	PARASITOID_K	.	.	.	.	.	.	.	.	.	.	.	.	.	.	.	.	.	.	.	.	.	.	.	.	.	.	26	32.6	0.4	21	34	0.5	0.043	20	Kemmochi et al. 2016	Bulletin of Entomological Research 106, 322-327	Halticoptera circulus
205	Halticoptera circulus	Hymenoptera	Pteromalidae	PARASITOID_K	.	.	.	.	.	.	.	.	.	.	.	.	.	.	.	.	.	.	.	.	.	.	.	.	.	.	37	22.4	0.3	31	23.9	0.3	0.067	25	Kemmochi et al. 2016	Bulletin of Entomological Research 106, 322-327	Halticoptera circulus
206	Halticoptera circulus	Hymenoptera	Pteromalidae	PARASITOID_K	.	.	.	.	.	.	.	.	.	.	.	.	.	.	.	.	.	.	.	.	.	.	.	.	.	.	32	50.8	0.4	51	52	0.3	0.024	15	Kemmochi et al. 2016	Bulletin of Entomological Research 106, 322-327	Halticoptera circulus
206	Halticoptera circulus	Hymenoptera	Pteromalidae	PARASITOID_K	.	.	.	.	.	.	.	.	.	.	.	.	.	.	.	.	.	.	.	.	.	.	.	.	.	.	72	27.4	0.2	83	28.3	0.2	0.033	20	Kemmochi et al. 2016	Bulletin of Entomological Research 106, 322-327	Halticoptera circulus
206	Halticoptera circulus	Hymenoptera	Pteromalidae	PARASITOID_K	.	.	.	.	.	.	.	.	.	.	.	.	.	.	.	.	.	.	.	.	.	.	.	.	.	.	32	19.7	0.3	31	20.3	0.2	0.03	25	Kemmochi et al. 2016	Bulletin of Entomological Research 106, 322-327	Halticoptera circulus
207	Encarsia inaron	Hymenoptera	Aphelinidae	PARASITOID_K	.	.	.	.	.	.	.	.	.	.	.	.	.	.	.	.	.	.	.	.	.	.	.	.	.	.	36	30.3	0.37	28	31.71	0.43	0.047	20	Malekmohammadi et al. 2012	Crop Protection 34, 1-5	Encarsia inaron
207	Encarsia inaron	Hymenoptera	Aphelinidae	PARASITOID_K	.	.	.	.	.	.	.	.	.	.	.	.	.	.	.	.	.	.	.	.	.	.	.	.	.	.	40	17.35	0.13	24	19.6	0.41	0.13	25	Malekmohammadi et al. 2012	Crop Protection 34, 1-5	Encarsia inaron
207	Encarsia inaron	Hymenoptera	Aphelinidae	PARASITOID_K	.	.	.	.	.	.	.	.	.	.	.	.	.	.	.	.	.	.	.	.	.	.	.	.	.	.	28	14.4	0.18	22	15.04	0.27	0.044	30	Malekmohammadi et al. 2012	Crop Protection 34, 1-5	Encarsia inaron
207	Encarsia inaron	Hymenoptera	Aphelinidae	PARASITOID_K	.	.	.	.	.	.	.	.	.	.	.	.	.	.	.	.	.	.	.	.	.	.	.	.	.	.	30	15.66	0.23	18	17.05	0.45	0.089	32	Malekmohammadi et al. 2012	Crop Protection 34, 1-5	Encarsia inaron
208	Liposcelis fusciceps	Psocoptera	Liposcelididae	SEED-EATER	.	.	.	.	.	19	17.4	0.35	31	15.6	0.25	-0.115	19	22.4	0.47	31	28.5	0.83	0.272	.	.	.	.	.	.	.	19	39.9	0.61	31	44	0.98	0.103	22.5	Gautam et al. 2016	Environmental Entomology 45, 237-244	Liposcelis fusciceps
208	Liposcelis fusciceps	Psocoptera	Liposcelididae	SEED-EATER	.	.	.	.	.	20	12.8	0.36	43	11.9	0.24	-0.076	20	16.5	0.47	43	22.4	0.79	0.358	.	.	.	.	.	.	.	20	29.5	0.6	43	34.2	0.95	0.159	25	Gautam et al. 2016	Environmental Entomology 45, 237-244	Liposcelis fusciceps
208	Liposcelis fusciceps	Psocoptera	Liposcelididae	SEED-EATER	.	.	.	.	.	27	9.9	0.33	34	9.2	0.25	-0.076	27	13.9	0.42	34	18.7	0.81	0.345	.	.	.	.	.	.	.	27	23.9	0.56	34	27.9	0.97	0.167	27.5	Gautam et al. 2016	Environmental Entomology 45, 237-244	Liposcelis fusciceps
208	Liposcelis fusciceps	Psocoptera	Liposcelididae	SEED-EATER	.	.	.	.	.	21	8.7	0.36	42	7.9	0.25	-0.101	21	11.5	0.46	42	16.6	0.8	0.443	.	.	.	.	.	.	.	21	20.1	0.59	42	24.6	0.95	0.224	30	Gautam et al. 2016	Environmental Entomology 45, 237-244	Liposcelis fusciceps
208	Liposcelis fusciceps	Psocoptera	Liposcelididae	SEED-EATER	.	.	.	.	.	31	8.1	0.32	39	7.3	0.25	-0.11	31	11.2	0.41	39	13.8	0.81	0.232	.	.	.	.	.	.	.	31	19.2	0.55	39	21.1	0.95	0.099	32.5	Gautam et al. 2016	Environmental Entomology 45, 237-244	Liposcelis fusciceps
208	Liposcelis fusciceps	Psocoptera	Liposcelididae	SEED-EATER	.	.	.	.	.	24	7.6	0.34	35	7	0.25	-0.086	24	10.5	0.43	35	13.3	0.81	0.267	.	.	.	.	.	.	.	24	18	0.58	35	19.7	0.97	0.094	35	Gautam et al. 2016	Environmental Entomology 45, 237-244	Liposcelis fusciceps
209	Halticoptera circulus	Hymenoptera	Pteromalidae	PARASITOID_K	P	M	117.1	150.2	0.283	.	.	.	.	.	.	.	.	.	.	.	.	.	.	3	20	0	5	20	0	0	.	.	.	.	.	.	.	18	Ryzhkova & Lopatina 2016	Entomological Review 96, 831-847	Halticoptera circulus
209	Halticoptera circulus	Hymenoptera	Pteromalidae	PARASITOID_K	P	M	121.9	151.9	0.246	.	.	.	.	.	.	.	.	.	.	.	.	.	.	20	15.6	0.18	14	15.1	0.34	-0.033	.	.	.	.	.	.	.	20.8	Ryzhkova & Lopatina 2016	Entomological Review 96, 831-847	Halticoptera circulus
209	Halticoptera circulus	Hymenoptera	Pteromalidae	PARASITOID_K	P	M	107.2	143.3	0.337	.	.	.	.	.	.	.	.	.	.	.	.	.	.	16	12.4	0.27	13	12.2	0.3	-0.016	.	.	.	.	.	.	.	24	Ryzhkova & Lopatina 2016	Entomological Review 96, 831-847	Halticoptera circulus
210	Spalangia cameroni	Hymenoptera	Pteromalidae	PARASITOID_I	.	.	.	.	.	.	.	.	.	.	.	.	.	.	.	.	.	.	.	.	.	.	.	.	.	.	44	112.11	3.6	61	115.74	2.46	0.032	15	Skovgard & Nachman 2016	Environmental Entomology 45, 1063-1075	Spalangia cameroni
210	Spalangia cameroni	Hymenoptera	Pteromalidae	PARASITOID_I	.	.	.	.	.	.	.	.	.	.	.	.	.	.	.	.	.	.	.	.	.	.	.	.	.	.	74	43.26	0.56	73	45.84	0.61	0.06	20	Skovgard & Nachman 2016	Environmental Entomology 45, 1063-1075	Spalangia cameroni
210	Spalangia cameroni	Hymenoptera	Pteromalidae	PARASITOID_I	.	.	.	.	.	.	.	.	.	.	.	.	.	.	.	.	.	.	.	.	.	.	.	.	.	.	66	27.89	0.14	90	30.51	0.19	0.094	25	Skovgard & Nachman 2016	Environmental Entomology 45, 1063-1075	Spalangia cameroni
210	Spalangia cameroni	Hymenoptera	Pteromalidae	PARASITOID_I	.	.	.	.	.	.	.	.	.	.	.	.	.	.	.	.	.	.	.	.	.	.	.	.	.	.	65	18.18	0.06	86	19.41	0.16	0.068	30	Skovgard & Nachman 2016	Environmental Entomology 45, 1063-1075	Spalangia cameroni
211	Bagrada hilaris	Hemiptera	Pentatomidae	HERBIVORE	.	.	.	.	.	.	.	.	.	.	.	.	8	32.9	0.9	13	36.4	0.5	0.106	.	.	.	.	.	.	.	8	32.9	0.9	13	36.4	0.5	0.106	24	Reed et al. 2017	Journal of Economic Entomology 110, 2497-2503	Bagrada hilaris
211	Bagrada hilaris	Hemiptera	Pentatomidae	HERBIVORE	.	.	.	.	.	.	.	.	.	.	.	.	24	30.9	0.8	21	29.8	0.7	-0.037	.	.	.	.	.	.	.	24	30.9	0.8	21	29.8	0.7	-0.037	26	Reed et al. 2017	Journal of Economic Entomology 110, 2497-2503	Bagrada hilaris
211	Bagrada hilaris	Hemiptera	Pentatomidae	HERBIVORE	.	.	.	.	.	.	.	.	.	.	.	.	11	18.7	0.2	11	18.5	0.2	-0.011	.	.	.	.	.	.	.	11	18.7	0.2	11	18.5	0.2	-0.011	28	Reed et al. 2017	Journal of Economic Entomology 110, 2497-2503	Bagrada hilaris
211	Bagrada hilaris	Hemiptera	Pentatomidae	HERBIVORE	.	.	.	.	.	.	.	.	.	.	.	.	24	18.8	0.2	25	18.3	0.1	-0.027	.	.	.	.	.	.	.	24	18.8	0.2	25	18.3	0.1	-0.027	30	Reed et al. 2017	Journal of Economic Entomology 110, 2497-2503	Bagrada hilaris
211	Bagrada hilaris	Hemiptera	Pentatomidae	HERBIVORE	.	.	.	.	.	.	.	.	.	.	.	.	19	16.3	0.1	7	15.9	0.1	-0.025	.	.	.	.	.	.	.	19	16.3	0.1	7	15.9	0.1	-0.025	33	Reed et al. 2017	Journal of Economic Entomology 110, 2497-2503	Bagrada hilaris
211	Bagrada hilaris	Hemiptera	Pentatomidae	HERBIVORE	.	.	.	.	.	.	.	.	.	.	.	.	3	14.5	1	10	15.5	0.2	0.069	.	.	.	.	.	.	.	3	14.5	1	10	15.5	0.2	0.069	35	Reed et al. 2017	Journal of Economic Entomology 110, 2497-2503	Bagrada hilaris
211	Bagrada hilaris	Hemiptera	Pentatomidae	HERBIVORE	.	.	.	.	.	.	.	.	.	.	.	.	6	16.1	0.6	3	14.9	0.2	-0.081	.	.	.	.	.	.	.	6	16.1	0.6	3	14.9	0.2	-0.081	39	Reed et al. 2017	Journal of Economic Entomology 110, 2497-2503	Bagrada hilaris
212	Lymantria dispar	Lepidoptera	Lymantriidae	HERBIVORE	P	M	420.75	1415.47	2.364	.	.	.	.	.	.	.	.	45.46	2.39	.	55.42	2.19	0.219	.	.	.	.	.	.	.	.	.	.	.	.	.	.	26	Thompson et al. 2017	Physiological Entomology 42, 181-190	Lymantria dispar
212	Lymantria dispar	Lepidoptera	Lymantriidae	HERBIVORE	P	M	361.89	977.74	1.702	.	.	.	.	.	.	.	.	39.66	1.37	.	45.81	2.34	0.155	.	.	.	.	.	.	.	.	.	.	.	.	.	.	29	Thompson et al. 2017	Physiological Entomology 42, 181-190	Lymantria dispar
213	Lymantria dispar	Lepidoptera	Lymantriidae	HERBIVORE	P	M	453.96	1187.55	1.616	.	.	.	.	.	.	.	.	40.42	1.37	.	55.47	3.05	0.372	.	.	.	.	.	.	.	.	.	.	.	.	.	.	26	Thompson et al. 2017	Physiological Entomology 42, 181-190	Lymantria dispar
213	Lymantria dispar	Lepidoptera	Lymantriidae	HERBIVORE	P	M	372.45	1169.43	2.14	.	.	.	.	.	.	.	.	40.27	1.98	.	41.59	2.34	0.033	.	.	.	.	.	.	.	.	.	.	.	.	.	.	29	Thompson et al. 2017	Physiological Entomology 42, 181-190	Lymantria dispar
214	Lymantria dispar	Lepidoptera	Lymantriidae	HERBIVORE	P	M	419.25	1290.19	2.077	.	.	.	.	.	.	.	.	28.68	0.56	.	34.02	0.86	0.186	.	.	.	.	.	.	.	.	.	.	.	.	.	.	26	Thompson et al. 2017	Physiological Entomology 42, 181-190	Lymantria dispar
214	Lymantria dispar	Lepidoptera	Lymantriidae	HERBIVORE	P	M	446.42	1377.74	2.086	.	.	.	.	.	.	.	.	25.83	0.25	.	30.31	0.31	0.173	.	.	.	.	.	.	.	.	.	.	.	.	.	.	29	Thompson et al. 2017	Physiological Entomology 42, 181-190	Lymantria dispar
215	Thrips obscuratus	Thysanoptera	Thripidae	HERBIVORE	.	.	.	.	.	10	5.8	0.2	8	5.1	0.12	-0.137	.	.	.	.	.	.	.	10	4	0.26	8	4.8	0.16	0.2	10	19.5	0.22	8	21.6	0.33	0.108	15	Teulon & Penman 1991	Entomologia Experimentalis et Applicata 60, 143-155	Thrips obscuratus
215	Thrips obscuratus	Thysanoptera	Thripidae	HERBIVORE	.	.	.	.	.	38	5.4	0.1	11	5.1	0.09	-0.059	.	.	.	.	.	.	.	39	3.2	0.14	11	3.9	0.09	0.219	39	16.1	0.21	11	17.3	0.2	0.075	19	Teulon & Penman 1991	Entomologia Experimentalis et Applicata 60, 143-155	Thrips obscuratus
215	Thrips obscuratus	Thysanoptera	Thripidae	HERBIVORE	.	.	.	.	.	7	4.3	0.19	4	4	0	-0.075	.	.	.	.	.	.	.	7	2.4	0.28	4	3.3	0.29	0.375	7	12.5	0.37	4	14.3	0.29	0.144	20	Teulon & Penman 1991	Entomologia Experimentalis et Applicata 60, 143-155	Thrips obscuratus
215	Thrips obscuratus	Thysanoptera	Thripidae	HERBIVORE	.	.	.	.	.	16	3.7	0.12	19	3.2	0.08	-0.156	.	.	.	.	.	.	.	16	2.4	0.16	19	2.5	0.12	0.042	16	11.4	0.2	19	11.5	0.19	0.009	23	Teulon & Penman 1991	Entomologia Experimentalis et Applicata 60, 143-155	Thrips obscuratus
215	Thrips obscuratus	Thysanoptera	Thripidae	HERBIVORE	.	.	.	.	.	19	3.1	0.07	3	3	0	-0.033	.	.	.	.	.	.	.	19	2.1	0.15	3	2.7	0.33	0.286	19	10.5	0.21	3	12.7	0.33	0.21	25	Teulon & Penman 1991	Entomologia Experimentalis et Applicata 60, 143-155	Thrips obscuratus
215	Thrips obscuratus	Thysanoptera	Thripidae	HERBIVORE	.	.	.	.	.	9	3	0	3	3	0	0	.	.	.	.	.	.	.	9	2.2	0.19	3	2.3	0.33	0.045	9	10	0.29	3	10.3	0.33	0.03	27	Teulon & Penman 1991	Entomologia Experimentalis et Applicata 60, 143-155	Thrips obscuratus
216	Lysiphebia mirzai	Hymenoptera	Aphidiidae	PARASITOID_K	.	.	.	.	.	.	.	.	.	.	.	.	.	.	.	.	.	.	.	.	.	.	.	.	.	.	137	35.9	0.18	220	35.8	0.13	-0.003	10	Liu & Tsai 2002	Environmental Entomology 31, 418-424	Lysiphebia mirzai
216	Lysiphebia mirzai	Hymenoptera	Aphidiidae	PARASITOID_K	.	.	.	.	.	.	.	.	.	.	.	.	.	.	.	.	.	.	.	.	.	.	.	.	.	.	190	23.1	0.15	163	23.1	0.12	0	15	Liu & Tsai 2002	Environmental Entomology 31, 418-424	Lysiphebia mirzai
216	Lysiphebia mirzai	Hymenoptera	Aphidiidae	PARASITOID_K	.	.	.	.	.	.	.	.	.	.	.	.	.	.	.	.	.	.	.	.	.	.	.	.	.	.	131	14.4	0.17	53	14.4	0.21	0	20	Liu & Tsai 2002	Environmental Entomology 31, 418-424	Lysiphebia mirzai
216	Lysiphebia mirzai	Hymenoptera	Aphidiidae	PARASITOID_K	.	.	.	.	.	.	.	.	.	.	.	.	.	.	.	.	.	.	.	.	.	.	.	.	.	.	158	9.8	0.07	96	10.2	0.1	0.041	25	Liu & Tsai 2002	Environmental Entomology 31, 418-424	Lysiphebia mirzai
216	Lysiphebia mirzai	Hymenoptera	Aphidiidae	PARASITOID_K	.	.	.	.	.	.	.	.	.	.	.	.	.	.	.	.	.	.	.	.	.	.	.	.	.	.	21	10	0.19	18	10.1	0.31	0.01	30	Liu & Tsai 2002	Environmental Entomology 31, 418-424	Lysiphebia mirzai
217	Cadra cautella	Lepidoptera	Pyralidae	FRUGIVORE	.	.	.	.	.	.	.	.	.	.	.	.	.	.	.	.	.	.	.	.	8.9	0.54	.	9.2	0.53	0.034	.	.	.	.	.	.	.	25	Husain et al. 2017	Journal of Economic Entomology 110, 1923-1928	Cadra cautella
217	Cadra cautella	Lepidoptera	Pyralidae	FRUGIVORE	.	.	.	.	.	.	.	.	.	.	.	.	.	.	.	.	.	.	.	.	8.2	0.44	.	8.5	0.37	0.037	.	.	.	.	.	.	.	35	Husain et al. 2017	Journal of Economic Entomology 110, 1923-1928	Cadra cautella
218	Ruspolia differens	Orthoptera	Tettigoniidae	HERBIVORE	A	M	500	540	0.08	.	.	.	.	.	.	.	3	93.3	.	6	97.3	.	0.043	.	.	.	.	.	.	.	3	93.3	.	6	97.3	.	0.043	22	Lehtovaara et al. 2018	Journal of Economic Entomology 111, 2652-2659	Ruspolia differens
218	Ruspolia differens	Orthoptera	Tettigoniidae	HERBIVORE	A	M	550	550	0	.	.	.	.	.	.	.	10	80.4	.	6	84.2	.	0.047	.	.	.	.	.	.	.	10	80.4	.	6	84.2	.	0.047	24	Lehtovaara et al. 2018	Journal of Economic Entomology 111, 2652-2659	Ruspolia differens
218	Ruspolia differens	Orthoptera	Tettigoniidae	HERBIVORE	A	M	580	530	-0.094	.	.	.	.	.	.	.	13	66.5	.	11	64.8	.	-0.026	.	.	.	.	.	.	.	13	66.5	.	11	64.8	.	-0.026	26	Lehtovaara et al. 2018	Journal of Economic Entomology 111, 2652-2659	Ruspolia differens
218	Ruspolia differens	Orthoptera	Tettigoniidae	HERBIVORE	A	M	600	660	0.1	.	.	.	.	.	.	.	13	53.4	.	8	58.4	.	0.094	.	.	.	.	.	.	.	13	53.4	.	8	58.4	.	0.094	28	Lehtovaara et al. 2018	Journal of Economic Entomology 111, 2652-2659	Ruspolia differens
218	Ruspolia differens	Orthoptera	Tettigoniidae	HERBIVORE	A	M	580	520	-0.115	.	.	.	.	.	.	.	6	45.8	.	7	51.3	.	0.12	.	.	.	.	.	.	.	6	45.8	.	7	51.3	.	0.12	30	Lehtovaara et al. 2018	Journal of Economic Entomology 111, 2652-2659	Ruspolia differens
218	Ruspolia differens	Orthoptera	Tettigoniidae	HERBIVORE	A	M	400	610	0.525	.	.	.	.	.	.	.	7	56	.	5	46.8	.	-0.197	.	.	.	.	.	.	.	7	56	.	5	46.8	.	-0.197	32	Lehtovaara et al. 2018	Journal of Economic Entomology 111, 2652-2659	Ruspolia differens
219	Nesidiocoris tenuis	Hemiptera	Miridae	HERBIVORE	.	.	.	.	.	19	28	0.23	27	27.63	0.19	-0.013	14	51.93	0.25	19	52.21	0.16	0.005	.	.	.	.	.	.	.	14	79.93	0.34	19	79.84	0.27	-0.001	14	Mirhosseini et al. 2018	Environmental Entomology 47, 467-476	Nesidiocoris tenuis
219	Nesidiocoris tenuis	Hemiptera	Miridae	HERBIVORE	.	.	.	.	.	22	18.31	0.33	16	19.08	0.29	0.042	16	33.75	0.32	12	33.75	0.33	0	.	.	.	.	.	.	.	16	52.06	0.42	12	52.83	0.42	0.015	18	Mirhosseini et al. 2018	Environmental Entomology 47, 467-476	Nesidiocoris tenuis
219	Nesidiocoris tenuis	Hemiptera	Miridae	HERBIVORE	.	.	.	.	.	22	12.19	0.16	29	11.86	0.17	-0.028	16	16.88	0.27	21	16.76	0.21	-0.007	.	.	.	.	.	.	.	16	29.06	0.39	21	28.62	0.26	-0.015	22	Mirhosseini et al. 2018	Environmental Entomology 47, 467-476	Nesidiocoris tenuis
219	Nesidiocoris tenuis	Hemiptera	Miridae	HERBIVORE	.	.	.	.	.	18	9.6	0.19	23	9.74	0.2	0.015	15	14.87	0.26	19	15.05	0.27	0.012	.	.	.	.	.	.	.	15	24.47	0.36	19	24.79	0.39	0.013	25	Mirhosseini et al. 2018	Environmental Entomology 47, 467-476	Nesidiocoris tenuis
219	Nesidiocoris tenuis	Hemiptera	Miridae	HERBIVORE	.	.	.	.	.	20	7.5	0.19	24	7.81	0.18	0.041	18	10.89	0.32	21	10.33	0.28	-0.054	.	.	.	.	.	.	.	18	18.39	0.41	21	18.14	0.32	-0.014	28	Mirhosseini et al. 2018	Environmental Entomology 47, 467-476	Nesidiocoris tenuis
219	Nesidiocoris tenuis	Hemiptera	Miridae	HERBIVORE	.	.	.	.	.	18	7.07	0.27	19	6.4	0.27	-0.105	14	8.93	0.25	15	8.8	0.22	-0.015	.	.	.	.	.	.	.	14	16	0.28	15	15.2	0.34	-0.053	31	Mirhosseini et al. 2018	Environmental Entomology 47, 467-476	Nesidiocoris tenuis
219	Nesidiocoris tenuis	Hemiptera	Miridae	HERBIVORE	.	.	.	.	.	16	5.92	0.26	23	5.94	0.2	0.003	12	11.33	0.22	17	11.24	0.2	-0.008	.	.	.	.	.	.	.	12	17.25	0.33	17	17.18	0.32	-0.004	34	Mirhosseini et al. 2018	Environmental Entomology 47, 467-476	Nesidiocoris tenuis
220	Aleurodicus dugesii	Hemiptera	Aleyrodidae	HERBIVORE	.	.	.	.	.	.	.	.	.	.	.	.	26	59.1	.	58	65.66	.	0.111	.	.	.	.	.	.	.	26	88.19	1.27	58	94.67	0.82	0.073	15	Schoeller & Redak 2018	Environmental Entomology 47, 1586-1595	Aleurodicus dugesii
220	Aleurodicus dugesii	Hemiptera	Aleyrodidae	HERBIVORE	.	.	.	.	.	.	.	.	.	.	.	.	30	26.06	.	37	30.13	.	0.156	.	.	.	.	.	.	.	30	41.93	0.77	37	45.68	0.91	0.089	20	Schoeller & Redak 2018	Environmental Entomology 47, 1586-1595	Aleurodicus dugesii
220	Aleurodicus dugesii	Hemiptera	Aleyrodidae	HERBIVORE	.	.	.	.	.	.	.	.	.	.	.	.	36	15.74	.	121	17.69	.	0.124	.	.	.	.	.	.	.	36	27.22	0.3	121	29.19	0.18	0.072	25	Schoeller & Redak 2018	Environmental Entomology 47, 1586-1595	Aleurodicus dugesii
220	Aleurodicus dugesii	Hemiptera	Aleyrodidae	HERBIVORE	.	.	.	.	.	.	.	.	.	.	.	.	32	20.22	.	54	26.13	.	0.292	.	.	.	.	.	.	.	32	30.47	0.88	54	36.33	0.93	0.192	28	Schoeller & Redak 2018	Environmental Entomology 47, 1586-1595	Aleurodicus dugesii
221	Pachycrepoideus vindemiae	Hymenoptera	Pteromalidae	PARASITOID_I	.	.	.	.	.	.	.	.	.	.	.	.	.	.	.	.	.	.	.	.	.	.	.	.	.	.	8	221	14.1	30	241	6.4	0.09	12.6	Wang et al. 2018	Environmental Entomology 47, 764-772	Pachycrepoideus vindemiae
221	Pachycrepoideus vindemiae	Hymenoptera	Pteromalidae	PARASITOID_I	.	.	.	.	.	.	.	.	.	.	.	.	.	.	.	.	.	.	.	.	.	.	.	.	.	.	29	45.3	0.4	101	47.8	0.3	0.055	16.8	Wang et al. 2018	Environmental Entomology 47, 764-772	Pachycrepoideus vindemiae
221	Pachycrepoideus vindemiae	Hymenoptera	Pteromalidae	PARASITOID_I	.	.	.	.	.	.	.	.	.	.	.	.	.	.	.	.	.	.	.	.	.	.	.	.	.	.	53	25.6	0.3	236	26.7	0.1	0.043	21.5	Wang et al. 2018	Environmental Entomology 47, 764-772	Pachycrepoideus vindemiae
221	Pachycrepoideus vindemiae	Hymenoptera	Pteromalidae	PARASITOID_I	.	.	.	.	.	.	.	.	.	.	.	.	.	.	.	.	.	.	.	.	.	.	.	.	.	.	57	20.5	0.2	196	21.3	0.1	0.039	23.5	Wang et al. 2018	Environmental Entomology 47, 764-772	Pachycrepoideus vindemiae
221	Pachycrepoideus vindemiae	Hymenoptera	Pteromalidae	PARASITOID_I	.	.	.	.	.	.	.	.	.	.	.	.	.	.	.	.	.	.	.	.	.	.	.	.	.	.	23	15	0	106	15.9	0.1	0.06	28.9	Wang et al. 2018	Environmental Entomology 47, 764-772	Pachycrepoideus vindemiae
221	Pachycrepoideus vindemiae	Hymenoptera	Pteromalidae	PARASITOID_I	.	.	.	.	.	.	.	.	.	.	.	.	.	.	.	.	.	.	.	.	.	.	.	.	.	.	8	14.4	0.1	21	15	0.2	0.042	29.6	Wang et al. 2018	Environmental Entomology 47, 764-772	Pachycrepoideus vindemiae
221	Pachycrepoideus vindemiae	Hymenoptera	Pteromalidae	PARASITOID_I	.	.	.	.	.	.	.	.	.	.	.	.	.	.	.	.	.	.	.	.	.	.	.	.	.	.	53	14.1	0.1	152	14.7	0	0.043	30.7	Wang et al. 2018	Environmental Entomology 47, 764-772	Pachycrepoideus vindemiae
221	Pachycrepoideus vindemiae	Hymenoptera	Pteromalidae	PARASITOID_I	.	.	.	.	.	.	.	.	.	.	.	.	.	.	.	.	.	.	.	.	.	.	.	.	.	.	8	17.5	0.3	15	18.6	0.4	0.063	32.8	Wang et al. 2018	Environmental Entomology 47, 764-772	Pachycrepoideus vindemiae
222	Pachycrepoideus vindemiae	Hymenoptera	Pteromalidae	PARASITOID_I	.	.	.	.	.	.	.	.	.	.	.	.	.	.	.	.	.	.	.	.	.	.	.	.	.	.	14	205.6	13.2	87	207.2	6.8	0.008	12.6	Wang et al. 2018	Environmental Entomology 47, 764-772	Pachycrepoideus vindemiae
222	Pachycrepoideus vindemiae	Hymenoptera	Pteromalidae	PARASITOID_I	.	.	.	.	.	.	.	.	.	.	.	.	.	.	.	.	.	.	.	.	.	.	.	.	.	.	30	41.5	0.4	193	43.8	0.2	0.055	16.8	Wang et al. 2018	Environmental Entomology 47, 764-772	Pachycrepoideus vindemiae
222	Pachycrepoideus vindemiae	Hymenoptera	Pteromalidae	PARASITOID_I	.	.	.	.	.	.	.	.	.	.	.	.	.	.	.	.	.	.	.	.	.	.	.	.	.	.	25	25.7	0.3	138	27.4	0	0.066	21.5	Wang et al. 2018	Environmental Entomology 47, 764-772	Pachycrepoideus vindemiae
222	Pachycrepoideus vindemiae	Hymenoptera	Pteromalidae	PARASITOID_I	.	.	.	.	.	.	.	.	.	.	.	.	.	.	.	.	.	.	.	.	.	.	.	.	.	.	30	21.7	0.1	135	22.8	0.1	0.051	23.5	Wang et al. 2018	Environmental Entomology 47, 764-772	Pachycrepoideus vindemiae
222	Pachycrepoideus vindemiae	Hymenoptera	Pteromalidae	PARASITOID_I	.	.	.	.	.	.	.	.	.	.	.	.	.	.	.	.	.	.	.	.	.	.	.	.	.	.	35	15	0	155	15.1	0	0.007	28.9	Wang et al. 2018	Environmental Entomology 47, 764-772	Pachycrepoideus vindemiae
222	Pachycrepoideus vindemiae	Hymenoptera	Pteromalidae	PARASITOID_I	.	.	.	.	.	.	.	.	.	.	.	.	.	.	.	.	.	.	.	.	.	.	.	.	.	.	13	13.7	0.2	111	14.6	0.1	0.066	29.6	Wang et al. 2018	Environmental Entomology 47, 764-772	Pachycrepoideus vindemiae
222	Pachycrepoideus vindemiae	Hymenoptera	Pteromalidae	PARASITOID_I	.	.	.	.	.	.	.	.	.	.	.	.	.	.	.	.	.	.	.	.	.	.	.	.	.	.	30	14.3	0.1	150	14.6	0	0.021	30.7	Wang et al. 2018	Environmental Entomology 47, 764-772	Pachycrepoideus vindemiae
223	Trichopria drosophilae	Hymenoptera	Diapriidae	PARASITOID_I	.	.	.	.	.	.	.	.	.	.	.	.	.	.	.	.	.	.	.	.	.	.	.	.	.	.	33	39.7	0.6	79	43	0.4	0.083	16.8	Wang et al. 2018	Environmental Entomology 47, 764-772	Trichopria drosophilae
223	Trichopria drosophilae	Hymenoptera	Diapriidae	PARASITOID_I	.	.	.	.	.	.	.	.	.	.	.	.	.	.	.	.	.	.	.	.	.	.	.	.	.	.	116	23.1	0.2	132	24.9	0.2	0.078	21.5	Wang et al. 2018	Environmental Entomology 47, 764-772	Trichopria drosophilae
223	Trichopria drosophilae	Hymenoptera	Diapriidae	PARASITOID_I	.	.	.	.	.	.	.	.	.	.	.	.	.	.	.	.	.	.	.	.	.	.	.	.	.	.	125	20.4	0.1	238	21.1	0.1	0.034	23.5	Wang et al. 2018	Environmental Entomology 47, 764-772	Trichopria drosophilae
223	Trichopria drosophilae	Hymenoptera	Diapriidae	PARASITOID_I	.	.	.	.	.	.	.	.	.	.	.	.	.	.	.	.	.	.	.	.	.	.	.	.	.	.	41	15.8	0.1	86	16.7	0.1	0.057	28.9	Wang et al. 2018	Environmental Entomology 47, 764-772	Trichopria drosophilae
224	Lobesia botrana	Lepidoptera	Tortricidae	HERBIVORE	P	M	9	12.8	0.422	.	.	.	.	.	.	.	253	24.6	0.31	174	26.3	0.38	0.069	.	.	.	.	.	.	.	.	.	.	.	.	.	.	20.5	Iltis et al. 2019	Journal of Insect Physiology 117, 103916	Lobesia botrana
224	Lobesia botrana	Lepidoptera	Tortricidae	HERBIVORE	P	M	9	12.7	0.411	.	.	.	.	.	.	.	301	16.9	0.23	213	18.4	0.31	0.089	.	.	.	.	.	.	.	.	.	.	.	.	.	.	25.8	Iltis et al. 2019	Journal of Insect Physiology 117, 103916	Lobesia botrana
225	Graphosoma lineatum	Hemiptera	Pentatomidae	HERBIVORE	.	.	.	.	.	.	.	.	.	.	.	.	29	33.3	0.32	25	32.3	0.39	-0.031	.	.	.	.	.	.	.	29	33.3	0.32	25	32.3	0.39	-0.031	22	Lopatina & Gusev 2019	Entomological Review 99, 417-436	Graphosoma lineatum
225	Graphosoma lineatum	Hemiptera	Pentatomidae	HERBIVORE	.	.	.	.	.	.	.	.	.	.	.	.	23	29.7	0.39	20	29.3	0.56	-0.014	.	.	.	.	.	.	.	23	29.7	0.39	20	29.3	0.56	-0.014	22.8	Lopatina & Gusev 2019	Entomological Review 99, 417-436	Graphosoma lineatum
225	Graphosoma lineatum	Hemiptera	Pentatomidae	HERBIVORE	.	.	.	.	.	.	.	.	.	.	.	.	39	19.9	0.16	31	19.5	0.23	-0.021	.	.	.	.	.	.	.	39	19.9	0.16	31	19.5	0.23	-0.021	26	Lopatina & Gusev 2019	Entomological Review 99, 417-436	Graphosoma lineatum
225	Graphosoma lineatum	Hemiptera	Pentatomidae	HERBIVORE	.	.	.	.	.	.	.	.	.	.	.	.	37	17	0.16	40	16.9	0.15	-0.006	.	.	.	.	.	.	.	37	17	0.16	40	16.9	0.15	-0.006	27.3	Lopatina & Gusev 2019	Entomological Review 99, 417-436	Graphosoma lineatum
226	Graphosoma lineatum	Hemiptera	Pentatomidae	HERBIVORE	.	.	.	.	.	.	.	.	.	.	.	.	17	53.8	0.72	24	53.1	0.87	-0.013	.	.	.	.	.	.	.	17	53.8	0.72	24	53.1	0.87	-0.013	20	Lopatina & Gusev 2019	Entomological Review 99, 417-436	Graphosoma lineatum
226	Graphosoma lineatum	Hemiptera	Pentatomidae	HERBIVORE	.	.	.	.	.	.	.	.	.	.	.	.	38	37.7	0.33	43	37.6	0.24	-0.003	.	.	.	.	.	.	.	38	37.7	0.33	43	37.6	0.24	-0.003	21.9	Lopatina & Gusev 2019	Entomological Review 99, 417-436	Graphosoma lineatum
226	Graphosoma lineatum	Hemiptera	Pentatomidae	HERBIVORE	.	.	.	.	.	.	.	.	.	.	.	.	32	29	0.31	34	29.1	0.35	0.003	.	.	.	.	.	.	.	32	29	0.31	34	29.1	0.35	0.003	24.1	Lopatina & Gusev 2019	Entomological Review 99, 417-436	Graphosoma lineatum
226	Graphosoma lineatum	Hemiptera	Pentatomidae	HERBIVORE	.	.	.	.	.	.	.	.	.	.	.	.	41	23.2	0.26	40	22.7	0.25	-0.022	.	.	.	.	.	.	.	41	23.2	0.26	40	22.7	0.25	-0.022	26	Lopatina & Gusev 2019	Entomological Review 99, 417-436	Graphosoma lineatum
226	Graphosoma lineatum	Hemiptera	Pentatomidae	HERBIVORE	.	.	.	.	.	.	.	.	.	.	.	.	61	18.6	0.19	47	18.6	0.25	0	.	.	.	.	.	.	.	61	18.6	0.19	47	18.6	0.25	0	28	Lopatina & Gusev 2019	Entomological Review 99, 417-436	Graphosoma lineatum
227	Graphosoma lineatum	Hemiptera	Pentatomidae	HERBIVORE	.	.	.	.	.	.	.	.	.	.	.	.	71	35.3	0.31	57	34.8	0.28	-0.014	.	.	.	.	.	.	.	71	35.3	0.31	57	34.8	0.28	-0.014	21.7	Lopatina & Gusev 2019	Entomological Review 99, 417-436	Graphosoma lineatum
227	Graphosoma lineatum	Hemiptera	Pentatomidae	HERBIVORE	.	.	.	.	.	.	.	.	.	.	.	.	65	26.3	0.32	66	25	0.32	-0.052	.	.	.	.	.	.	.	65	26.3	0.32	66	25	0.32	-0.052	23.9	Lopatina & Gusev 2019	Entomological Review 99, 417-436	Graphosoma lineatum
227	Graphosoma lineatum	Hemiptera	Pentatomidae	HERBIVORE	.	.	.	.	.	.	.	.	.	.	.	.	80	19.3	0.13	54	19.2	0.18	-0.005	.	.	.	.	.	.	.	80	19.3	0.13	54	19.2	0.18	-0.005	26.2	Lopatina & Gusev 2019	Entomological Review 99, 417-436	Graphosoma lineatum
227	Graphosoma lineatum	Hemiptera	Pentatomidae	HERBIVORE	.	.	.	.	.	.	.	.	.	.	.	.	62	16.6	0.08	83	16.6	0.08	0	.	.	.	.	.	.	.	62	16.6	0.08	83	16.6	0.08	0	27.9	Lopatina & Gusev 2019	Entomological Review 99, 417-436	Graphosoma lineatum
228	Graphosoma lineatum	Hemiptera	Pentatomidae	HERBIVORE	.	.	.	.	.	.	.	.	.	.	.	.	30	60.9	0.5	24	60.7	0.84	-0.003	.	.	.	.	.	.	.	30	60.9	0.5	24	60.7	0.84	-0.003	20.3	Lopatina & Gusev 2019	Entomological Review 99, 417-436	Graphosoma lineatum
228	Graphosoma lineatum	Hemiptera	Pentatomidae	HERBIVORE	.	.	.	.	.	.	.	.	.	.	.	.	74	40.9	0.41	62	41.3	0.47	0.01	.	.	.	.	.	.	.	74	40.9	0.41	62	41.3	0.47	0.01	21.8	Lopatina & Gusev 2019	Entomological Review 99, 417-436	Graphosoma lineatum
228	Graphosoma lineatum	Hemiptera	Pentatomidae	HERBIVORE	.	.	.	.	.	.	.	.	.	.	.	.	49	28.4	0.17	55	29	0.24	0.021	.	.	.	.	.	.	.	49	28.4	0.17	55	29	0.24	0.021	23.9	Lopatina & Gusev 2019	Entomological Review 99, 417-436	Graphosoma lineatum
228	Graphosoma lineatum	Hemiptera	Pentatomidae	HERBIVORE	.	.	.	.	.	.	.	.	.	.	.	.	68	22	0.11	65	21.9	0.12	-0.005	.	.	.	.	.	.	.	68	22	0.11	65	21.9	0.12	-0.005	25.8	Lopatina & Gusev 2019	Entomological Review 99, 417-436	Graphosoma lineatum
228	Graphosoma lineatum	Hemiptera	Pentatomidae	HERBIVORE	.	.	.	.	.	.	.	.	.	.	.	.	85	17.3	0.13	78	17.5	0.15	0.012	.	.	.	.	.	.	.	85	17.3	0.13	78	17.5	0.15	0.012	28	Lopatina & Gusev 2019	Entomological Review 99, 417-436	Graphosoma lineatum
229	Diaphorencyrtus aligarhensis	Hymenoptera	Encyrtidae	PARASITOID_K	.	.	.	.	.	.	.	.	.	.	.	.	.	.	.	.	.	.	.	.	.	.	.	.	.	.	16	55.75	0.79	14	56.07	0.85	0.006	15	Milosavljevi? et al. 2019	Journal of Economic Entomology 112, 1062-1072	Diaphorencyrtus aligarhensis
229	Diaphorencyrtus aligarhensis	Hymenoptera	Encyrtidae	PARASITOID_K	.	.	.	.	.	.	.	.	.	.	.	.	.	.	.	.	.	.	.	.	.	.	.	.	.	.	33	32.09	0.86	18	31.83	1.17	-0.008	20	Milosavljevi? et al. 2019	Journal of Economic Entomology 112, 1062-1072	Diaphorencyrtus aligarhensis
229	Diaphorencyrtus aligarhensis	Hymenoptera	Encyrtidae	PARASITOID_K	.	.	.	.	.	.	.	.	.	.	.	.	.	.	.	.	.	.	.	.	.	.	.	.	.	.	22	20	0.37	11	18.91	0.53	-0.058	25	Milosavljevi? et al. 2019	Journal of Economic Entomology 112, 1062-1072	Diaphorencyrtus aligarhensis
229	Diaphorencyrtus aligarhensis	Hymenoptera	Encyrtidae	PARASITOID_K	.	.	.	.	.	.	.	.	.	.	.	.	.	.	.	.	.	.	.	.	.	.	.	.	.	.	16	15.88	0.37	9	15.56	0.5	-0.021	30	Milosavljevi? et al. 2019	Journal of Economic Entomology 112, 1062-1072	Diaphorencyrtus aligarhensis
229	Diaphorencyrtus aligarhensis	Hymenoptera	Encyrtidae	PARASITOID_K	.	.	.	.	.	.	.	.	.	.	.	.	.	.	.	.	.	.	.	.	.	.	.	.	.	.	68	14.87	0.35	56	14.8	0.38	-0.005	32	Milosavljevi? et al. 2019	Journal of Economic Entomology 112, 1062-1072	Diaphorencyrtus aligarhensis
229	Diaphorencyrtus aligarhensis	Hymenoptera	Encyrtidae	PARASITOID_K	.	.	.	.	.	.	.	.	.	.	.	.	.	.	.	.	.	.	.	.	.	.	.	.	.	.	30	21.97	0.35	14	22.29	0.51	0.015	35	Milosavljevi? et al. 2019	Journal of Economic Entomology 112, 1062-1072	Diaphorencyrtus aligarhensis
230	Diaphorencyrtus aligarhensis	Hymenoptera	Encyrtidae	PARASITOID_K	.	.	.	.	.	.	.	.	.	.	.	.	.	.	.	.	.	.	.	.	.	.	.	.	.	.	23	64.57	0.66	16	64.19	0.79	-0.006	15	Milosavljevi? et al. 2019	Journal of Economic Entomology 112, 1062-1072	Diaphorencyrtus aligarhensis
230	Diaphorencyrtus aligarhensis	Hymenoptera	Encyrtidae	PARASITOID_K	.	.	.	.	.	.	.	.	.	.	.	.	.	.	.	.	.	.	.	.	.	.	.	.	.	.	17	40.82	1.2	14	31.86	1.33	-0.281	20	Milosavljevi? et al. 2019	Journal of Economic Entomology 112, 1062-1072	Diaphorencyrtus aligarhensis
230	Diaphorencyrtus aligarhensis	Hymenoptera	Encyrtidae	PARASITOID_K	.	.	.	.	.	.	.	.	.	.	.	.	.	.	.	.	.	.	.	.	.	.	.	.	.	.	12	17.92	0.51	14	18.93	0.47	0.056	25	Milosavljevi? et al. 2019	Journal of Economic Entomology 112, 1062-1072	Diaphorencyrtus aligarhensis
230	Diaphorencyrtus aligarhensis	Hymenoptera	Encyrtidae	PARASITOID_K	.	.	.	.	.	.	.	.	.	.	.	.	.	.	.	.	.	.	.	.	.	.	.	.	.	.	17	12.53	0.36	16	13.06	0.37	0.042	30	Milosavljevi? et al. 2019	Journal of Economic Entomology 112, 1062-1072	Diaphorencyrtus aligarhensis
230	Diaphorencyrtus aligarhensis	Hymenoptera	Encyrtidae	PARASITOID_K	.	.	.	.	.	.	.	.	.	.	.	.	.	.	.	.	.	.	.	.	.	.	.	.	.	.	28	14.96	0.54	24	13.54	0.58	-0.105	32	Milosavljevi? et al. 2019	Journal of Economic Entomology 112, 1062-1072	Diaphorencyrtus aligarhensis
230	Diaphorencyrtus aligarhensis	Hymenoptera	Encyrtidae	PARASITOID_K	.	.	.	.	.	.	.	.	.	.	.	.	.	.	.	.	.	.	.	.	.	.	.	.	.	.	9	20	0.63	11	18.91	0.57	-0.058	35	Milosavljevi? et al. 2019	Journal of Economic Entomology 112, 1062-1072	Diaphorencyrtus aligarhensis
231	Ostrinia furnacalis	Lepidoptera	Crambidae	HERBIVORE	P	M	55.09	81.05	0.471	.	.	.	.	.	.	.	302	52.5	0.5	246	55.3	0.5	0.053	302	14.8	0.1	246	14.4	0.1	-0.028	.	.	.	.	.	.	.	18	Xia et al. 2019	Physiological Entomology 44, 209-214	Ostrinia furnacalis
231	Ostrinia furnacalis	Lepidoptera	Crambidae	HERBIVORE	P	M	56.31	82.45	0.464	.	.	.	.	.	.	.	404	44	0.4	367	45.8	0.5	0.041	404	13.4	0.1	367	13.2	0.1	-0.015	.	.	.	.	.	.	.	20	Xia et al. 2019	Physiological Entomology 44, 209-214	Ostrinia furnacalis
231	Ostrinia furnacalis	Lepidoptera	Crambidae	HERBIVORE	P	M	59.27	80.73	0.362	.	.	.	.	.	.	.	106	31.2	0.5	139	30.7	0.4	-0.016	106	10.5	0.1	139	10.1	0.1	-0.04	.	.	.	.	.	.	.	22	Xia et al. 2019	Physiological Entomology 44, 209-214	Ostrinia furnacalis
231	Ostrinia furnacalis	Lepidoptera	Crambidae	HERBIVORE	P	M	58.99	86.57	0.468	.	.	.	.	.	.	.	311	23.9	0.2	354	24	0.2	0.004	311	8.1	0.1	354	7.8	0.1	-0.038	.	.	.	.	.	.	.	25	Xia et al. 2019	Physiological Entomology 44, 209-214	Ostrinia furnacalis
231	Ostrinia furnacalis	Lepidoptera	Crambidae	HERBIVORE	P	M	64.67	93.91	0.452	.	.	.	.	.	.	.	267	19.9	0.2	290	20	0.2	0.005	267	7	0	290	6.7	0	-0.045	.	.	.	.	.	.	.	28	Xia et al. 2019	Physiological Entomology 44, 209-214	Ostrinia furnacalis
231	Ostrinia furnacalis	Lepidoptera	Crambidae	HERBIVORE	P	M	68.11	99.12	0.455	.	.	.	.	.	.	.	209	18.7	0.2	186	19.4	0.2	0.037	209	6.2	0	186	5.8	0.1	-0.069	.	.	.	.	.	.	.	31	Xia et al. 2019	Physiological Entomology 44, 209-214	Ostrinia furnacalis
232	Chrysodeixis chalcites	Lepidoptera	Noctuidae	HERBIVORE	.	.	.	.	.	.	.	.	.	.	.	.	.	.	.	.	.	.	.	.	.	.	.	.	.	.	14	93.43	0.97	13	90.08	1.19	-0.037	15	del Pino et al. 2020	Environmental Entomology 49, 777-788	Chrysodeixis chalcites
232	Chrysodeixis chalcites	Lepidoptera	Noctuidae	HERBIVORE	.	.	.	.	.	.	.	.	.	.	.	.	.	.	.	.	.	.	.	.	.	.	.	.	.	.	13	54.77	1.01	18	54.28	1.01	-0.009	20	del Pino et al. 2020	Environmental Entomology 49, 777-788	Chrysodeixis chalcites
232	Chrysodeixis chalcites	Lepidoptera	Noctuidae	HERBIVORE	.	.	.	.	.	.	.	.	.	.	.	.	.	.	.	.	.	.	.	.	.	.	.	.	.	.	17	29.53	0.88	19	29.05	0.99	-0.017	25	del Pino et al. 2020	Environmental Entomology 49, 777-788	Chrysodeixis chalcites
232	Chrysodeixis chalcites	Lepidoptera	Noctuidae	HERBIVORE	.	.	.	.	.	.	.	.	.	.	.	.	.	.	.	.	.	.	.	.	.	.	.	.	.	.	26	27.38	0.71	22	27.14	0.92	-0.009	30	del Pino et al. 2020	Environmental Entomology 49, 777-788	Chrysodeixis chalcites
233	Bicyclus anynana	Lepidoptera	Nymphalidae	HERBIVORE	P	M	177.27	222.16	0.253	.	.	.	.	.	.	.	58	39.36	0.61	58	41.88	0.67	0.064	58	14.47	0.28	58	13.6	0.28	-0.064	.	.	.	.	.	.	.	19	Singh et al. 2020	Evolutionary Ecology 34, 713-734	Bicyclus anynana
233	Bicyclus anynana	Lepidoptera	Nymphalidae	HERBIVORE	P	M	167.9	200	0.191	.	.	.	.	.	.	.	43	21.22	0.46	54	22.58	0.43	0.064	43	8.73	0.22	54	8.07	0.16	-0.081	.	.	.	.	.	.	.	23	Singh et al. 2020	Evolutionary Ecology 34, 713-734	Bicyclus anynana
233	Bicyclus anynana	Lepidoptera	Nymphalidae	HERBIVORE	P	M	144.6	176.99	0.224	.	.	.	.	.	.	.	39	17.1	0.36	57	18.12	0.43	0.059	39	5.84	0.1	57	5.29	0.1	-0.105	.	.	.	.	.	.	.	27	Singh et al. 2020	Evolutionary Ecology 34, 713-734	Bicyclus anynana
234	Bicyclus anynana	Lepidoptera	Nymphalidae	HERBIVORE	P	M	162.22	207.39	0.278	.	.	.	.	.	.	.	40	40.07	0.71	35	42.68	0.79	0.065	40	14.71	0.34	35	13.86	0.32	-0.061	.	.	.	.	.	.	.	19	Singh et al. 2020	Evolutionary Ecology 34, 713-734	Bicyclus anynana
234	Bicyclus anynana	Lepidoptera	Nymphalidae	HERBIVORE	P	M	157.67	189.77	0.204	.	.	.	.	.	.	.	43	24.01	0.51	49	25.51	0.55	0.062	43	9.2	0.2	49	8.51	0.18	-0.081	.	.	.	.	.	.	.	23	Singh et al. 2020	Evolutionary Ecology 34, 713-734	Bicyclus anynana
234	Bicyclus anynana	Lepidoptera	Nymphalidae	HERBIVORE	P	M	153.41	185.8	0.211	.	.	.	.	.	.	.	31	17.61	0.41	41	18.67	0.43	0.06	31	5.86	0.14	41	5.31	0.1	-0.104	.	.	.	.	.	.	.	27	Singh et al. 2020	Evolutionary Ecology 34, 713-734	Bicyclus anynana
235	Microplitis similis	Hymenoptera	Braconidae	PARASITOID_K	.	.	.	.	.	.	.	.	.	.	.	.	.	15.4	0.4	.	14	0.1	-0.1	.	12.6	0.2	.	11.9	0.1	-0.059	.	27.9	0.3	.	25.9	0.2	-0.077	18	Yi et al. 2020	Physiological Entomology 45, 95-102	Microplitis similis
235	Microplitis similis	Hymenoptera	Braconidae	PARASITOID_K	.	.	.	.	.	.	.	.	.	.	.	.	.	11.7	0.3	.	11.7	0.3	0	.	9.2	0.2	.	9.9	0.2	0.076	.	21.5	0.3	.	21.6	0.3	0.005	21	Yi et al. 2020	Physiological Entomology 45, 95-102	Microplitis similis
235	Microplitis similis	Hymenoptera	Braconidae	PARASITOID_K	.	.	.	.	.	.	.	.	.	.	.	.	.	9.8	0.2	.	9.3	0.2	-0.054	.	7	0.2	.	6.4	0.2	-0.094	.	16.8	0.3	.	15.8	0.3	-0.063	24	Yi et al. 2020	Physiological Entomology 45, 95-102	Microplitis similis
235	Microplitis similis	Hymenoptera	Braconidae	PARASITOID_K	.	.	.	.	.	.	.	.	.	.	.	.	.	7.7	0.2	.	7.7	0.2	0	.	5.1	0.1	.	4.9	0.2	-0.041	.	12.8	0.2	.	12.6	0.2	-0.016	27	Yi et al. 2020	Physiological Entomology 45, 95-102	Microplitis similis
235	Microplitis similis	Hymenoptera	Braconidae	PARASITOID_K	.	.	.	.	.	.	.	.	.	.	.	.	.	7.2	0.1	.	7.6	0.1	0.056	.	4.7	0.2	.	4.7	0.1	0	.	11.9	0.2	.	12.2	0.2	0.025	30	Yi et al. 2020	Physiological Entomology 45, 95-102	Microplitis similis
235	Microplitis similis	Hymenoptera	Braconidae	PARASITOID_K	.	.	.	.	.	.	.	.	.	.	.	.	.	5.9	0.1	.	5.8	0.1	-0.017	.	4.7	0.2	.	4.6	0.2	-0.022	.	10.6	0.3	.	10.5	0.1	-0.01	33	Yi et al. 2020	Physiological Entomology 45, 95-102	Microplitis similis
236	Culex pipiens	Diptera	Culicidae	DETRITIVORE	.	.	.	.	.	.	.	.	.	.	.	.	.	7.02	0.05	.	7.63	0.04	0.086	.	.	.	.	.	.	.	.	.	.	.	.	.	.	.	Alcalay et al. 2018	Journal of Zoology 306, 268-278	Culex pipiens
236	Culex pipiens	Diptera	Culicidae	DETRITIVORE	.	.	.	.	.	.	.	.	.	.	.	.	.	7.46	0.04	.	7.93	0.04	0.063	.	.	.	.	.	.	.	.	.	.	.	.	.	.	.	Alcalay et al. 2018	Journal of Zoology 306, 268-278	Culex pipiens
237	Culex pipiens	Diptera	Culicidae	DETRITIVORE	.	.	.	.	.	.	.	.	.	.	.	.	.	6.67	0.04	.	7.34	0.03	0.101	.	.	.	.	.	.	.	.	.	.	.	.	.	.	.	Alcalay et al. 2018	Journal of Zoology 306, 268-278	Culex pipiens
237	Culex pipiens	Diptera	Culicidae	DETRITIVORE	.	.	.	.	.	.	.	.	.	.	.	.	.	7.27	0.03	.	7.93	0.02	0.092	.	.	.	.	.	.	.	.	.	.	.	.	.	.	.	Alcalay et al. 2018	Journal of Zoology 306, 268-278	Culex pipiens
238	Chilo suppressalis	Lepidoptera	Crambidae	HERBIVORE	P	M	36.52	46.89	0.284	.	.	.	.	.	.	.	.	37.78	.	.	41.01	.	0.085	.	.	.	.	.	.	.	.	.	.	.	.	.	.	31	Huang et al. 2018	Ecology and Evolution 8, 12694-12701	Chilo suppressalis
238	Chilo suppressalis	Lepidoptera	Crambidae	HERBIVORE	P	M	35.66	47.92	0.344	.	.	.	.	.	.	.	.	41.09	.	.	46.19	.	0.124	.	.	.	.	.	.	.	.	.	.	.	.	.	.	28	Huang et al. 2018	Ecology and Evolution 8, 12694-12701	Chilo suppressalis
238	Chilo suppressalis	Lepidoptera	Crambidae	HERBIVORE	P	M	35.49	47.07	0.326	.	.	.	.	.	.	.	.	52.29	.	.	55.52	.	0.062	.	.	.	.	.	.	.	.	.	.	.	.	.	.	25	Huang et al. 2018	Ecology and Evolution 8, 12694-12701	Chilo suppressalis
238	Chilo suppressalis	Lepidoptera	Crambidae	HERBIVORE	P	M	32.35	44.33	0.371	.	.	.	.	.	.	.	.	55.46	.	.	58.16	.	0.049	.	.	.	.	.	.	.	.	.	.	.	.	.	.	22	Huang et al. 2018	Ecology and Evolution 8, 12694-12701	Chilo suppressalis
239	Chilo suppressalis	Lepidoptera	Crambidae	HERBIVORE	P	M	44.54	72.46	0.627	.	.	.	.	.	.	.	.	22.32	.	.	23.68	.	0.061	.	.	.	.	.	.	.	.	.	.	.	.	.	.	31	Huang et al. 2018	Ecology and Evolution 8, 12694-12701	Chilo suppressalis
239	Chilo suppressalis	Lepidoptera	Crambidae	HERBIVORE	P	M	42.88	56.22	0.311	.	.	.	.	.	.	.	.	26.27	.	.	28.32	.	0.078	.	.	.	.	.	.	.	.	.	.	.	.	.	.	29.8	Huang et al. 2018	Ecology and Evolution 8, 12694-12701	Chilo suppressalis
239	Chilo suppressalis	Lepidoptera	Crambidae	HERBIVORE	P	M	46.85	52.26	0.116	.	.	.	.	.	.	.	.	35.27	.	.	37.18	.	0.054	.	.	.	.	.	.	.	.	.	.	.	.	.	.	23.5	Huang et al. 2018	Ecology and Evolution 8, 12694-12701	Chilo suppressalis
240	Diadegma mollipla	Hymenoptera	Ichneumonidae	PARASITOID_K	.	.	.	.	.	.	.	.	.	.	.	.	.	.	.	.	.	.	.	.	.	.	.	.	.	.	.	41.69	2	.	41.39	2.17	-0.007	15	Sithole et al. 2017	BioControl 62, 603-612	Diadegma mollipla
240	Diadegma mollipla	Hymenoptera	Ichneumonidae	PARASITOID_K	.	.	.	.	.	.	.	.	.	.	.	.	.	.	.	.	.	.	.	.	.	.	.	.	.	.	.	22.97	2.09	.	23.01	2.17	0.002	20	Sithole et al. 2017	BioControl 62, 603-612	Diadegma mollipla
240	Diadegma mollipla	Hymenoptera	Ichneumonidae	PARASITOID_K	.	.	.	.	.	.	.	.	.	.	.	.	.	.	.	.	.	.	.	.	.	.	.	.	.	.	.	15.37	2	.	15.33	2.09	-0.003	25	Sithole et al. 2017	BioControl 62, 603-612	Diadegma mollipla
240	Diadegma mollipla	Hymenoptera	Ichneumonidae	PARASITOID_K	.	.	.	.	.	.	.	.	.	.	.	.	.	.	.	.	.	.	.	.	.	.	.	.	.	.	.	13	2.09	.	13.04	2.17	0.003	30	Sithole et al. 2017	BioControl 62, 603-612	Diadegma mollipla
241	Hyphantria cunea	Lepidoptera	Erebidae	HERBIVORE	P	M	43.7	63.74	0.459	.	.	.	.	.	.	.	.	56.9	0.76	.	58.46	0.78	0.027	.	.	.	.	.	.	.	.	.	.	.	.	.	.	20	Jang et al. 2015	Entomologia Experimentalis et Applicata 154, 120-130	Hyphantria cunea
241	Hyphantria cunea	Lepidoptera	Erebidae	HERBIVORE	P	M	31.08	51.79	0.666	.	.	.	.	.	.	.	.	53.26	1.18	.	56.43	0.71	0.059	.	.	.	.	.	.	.	.	.	.	.	.	.	.	25	Jang et al. 2015	Entomologia Experimentalis et Applicata 154, 120-130	Hyphantria cunea
241	Hyphantria cunea	Lepidoptera	Erebidae	HERBIVORE	P	M	21.25	30.98	0.458	.	.	.	.	.	.	.	.	50.21	1.06	.	52.84	0.99	0.052	.	.	.	.	.	.	.	.	.	.	.	.	.	.	30	Jang et al. 2015	Entomologia Experimentalis et Applicata 154, 120-130	Hyphantria cunea
242	Hyphantria cunea	Lepidoptera	Erebidae	HERBIVORE	P	M	36.09	41.58	0.152	.	.	.	.	.	.	.	.	57.68	1.18	.	59.62	0.76	0.034	.	.	.	.	.	.	.	.	.	.	.	.	.	.	20	Jang et al. 2015	Entomologia Experimentalis et Applicata 154, 120-130	Hyphantria cunea
242	Hyphantria cunea	Lepidoptera	Erebidae	HERBIVORE	P	M	31.75	38.5	0.212	.	.	.	.	.	.	.	.	51.94	0.61	.	52.67	0.8	0.014	.	.	.	.	.	.	.	.	.	.	.	.	.	.	25	Jang et al. 2015	Entomologia Experimentalis et Applicata 154, 120-130	Hyphantria cunea
242	Hyphantria cunea	Lepidoptera	Erebidae	HERBIVORE	P	M	22.5	24.14	0.073	.	.	.	.	.	.	.	.	51.3	0.76	.	53.26	1.18	0.038	.	.	.	.	.	.	.	.	.	.	.	.	.	.	30	Jang et al. 2015	Entomologia Experimentalis et Applicata 154, 120-130	Hyphantria cunea
243	Aedes aegypti	Diptera	Culicidae	DETRITIVORE	A	L	25.44	30.72	0.208	.	.	.	.	.	.	.	.	.	.	.	.	.	.	.	.	.	.	.	.	.	.	15.14	0.39	.	17.01	0.49	0.123	20	Farjana et al. 2012	Medical and Veterinary Entomology 26, 210-217	Aedes aegypti
243	Aedes aegypti	Diptera	Culicidae	DETRITIVORE	A	L	21.11	25.08	0.188	.	.	.	.	.	.	.	.	.	.	.	.	.	.	.	.	.	.	.	.	.	.	11.69	0.25	.	13.01	0.49	0.114	25	Farjana et al. 2012	Medical and Veterinary Entomology 26, 210-217	Aedes aegypti
243	Aedes aegypti	Diptera	Culicidae	DETRITIVORE	A	L	17.03	15.23	-0.118	.	.	.	.	.	.	.	.	.	.	.	.	.	.	.	.	.	.	.	.	.	.	7.15	0.25	.	8.23	0.49	0.151	30	Farjana et al. 2012	Medical and Veterinary Entomology 26, 210-217	Aedes aegypti
243	Aedes aegypti	Diptera	Culicidae	DETRITIVORE	A	L	12.06	13.33	0.105	.	.	.	.	.	.	.	.	.	.	.	.	.	.	.	.	.	.	.	.	.	.	6.69	0.25	.	7.92	0.44	0.184	35	Farjana et al. 2012	Medical and Veterinary Entomology 26, 210-217	Aedes aegypti
244	Aedes aegypti	Diptera	Culicidae	DETRITIVORE	A	L	18.79	23.14	0.231	.	.	.	.	.	.	.	.	.	.	.	.	.	.	.	.	.	.	.	.	.	.	20.11	0.69	.	24.68	0.98	0.227	20	Farjana et al. 2012	Medical and Veterinary Entomology 26, 210-217	Aedes aegypti
244	Aedes aegypti	Diptera	Culicidae	DETRITIVORE	A	L	15.18	17.48	0.151	.	.	.	.	.	.	.	.	.	.	.	.	.	.	.	.	.	.	.	.	.	.	14.54	0.59	.	18.12	0.64	0.247	25	Farjana et al. 2012	Medical and Veterinary Entomology 26, 210-217	Aedes aegypti
244	Aedes aegypti	Diptera	Culicidae	DETRITIVORE	A	L	12.37	12.68	0.025	.	.	.	.	.	.	.	.	.	.	.	.	.	.	.	.	.	.	.	.	.	.	10.34	0.39	.	12.56	0.49	0.214	30	Farjana et al. 2012	Medical and Veterinary Entomology 26, 210-217	Aedes aegypti
244	Aedes aegypti	Diptera	Culicidae	DETRITIVORE	A	L	10.56	8.27	-0.277	.	.	.	.	.	.	.	.	.	.	.	.	.	.	.	.	.	.	.	.	.	.	10.28	0.2	.	11.31	0.44	0.1	35	Farjana et al. 2012	Medical and Veterinary Entomology 26, 210-217	Aedes aegypti
245	Aedes albopictus	Diptera	Culicidae	DETRITIVORE	A	L	14.31	15.34	0.072	.	.	.	.	.	.	.	.	.	.	.	.	.	.	.	.	.	.	.	.	.	.	15.58	0.25	.	17.01	0.49	0.092	20	Farjana et al. 2012	Medical and Veterinary Entomology 26, 210-217	Aedes albopictus
245	Aedes albopictus	Diptera	Culicidae	DETRITIVORE	A	L	11.41	12.19	0.068	.	.	.	.	.	.	.	.	.	.	.	.	.	.	.	.	.	.	.	.	.	.	11.88	0.35	.	13.01	0.54	0.096	25	Farjana et al. 2012	Medical and Veterinary Entomology 26, 210-217	Aedes albopictus
245	Aedes albopictus	Diptera	Culicidae	DETRITIVORE	A	L	8.32	7.57	-0.099	.	.	.	.	.	.	.	.	.	.	.	.	.	.	.	.	.	.	.	.	.	.	7.58	0.25	.	8.77	0.54	0.156	30	Farjana et al. 2012	Medical and Veterinary Entomology 26, 210-217	Aedes albopictus
245	Aedes albopictus	Diptera	Culicidae	DETRITIVORE	A	L	7.04	6.73	-0.047	.	.	.	.	.	.	.	.	.	.	.	.	.	.	.	.	.	.	.	.	.	.	9.06	0.3	.	8.27	0.4	-0.096	35	Farjana et al. 2012	Medical and Veterinary Entomology 26, 210-217	Aedes albopictus
246	Aedes albopictus	Diptera	Culicidae	DETRITIVORE	A	L	10.63	11.59	0.09	.	.	.	.	.	.	.	.	.	.	.	.	.	.	.	.	.	.	.	.	.	.	21.36	0.64	.	23.93	0.99	0.12	20	Farjana et al. 2012	Medical and Veterinary Entomology 26, 210-217	Aedes albopictus
246	Aedes albopictus	Diptera	Culicidae	DETRITIVORE	A	L	8.27	8.86	0.071	.	.	.	.	.	.	.	.	.	.	.	.	.	.	.	.	.	.	.	.	.	.	15.58	0.44	.	18.15	0.69	0.165	25	Farjana et al. 2012	Medical and Veterinary Entomology 26, 210-217	Aedes albopictus
246	Aedes albopictus	Diptera	Culicidae	DETRITIVORE	A	L	5.67	5.81	0.025	.	.	.	.	.	.	.	.	.	.	.	.	.	.	.	.	.	.	.	.	.	.	10.44	0.35	.	12.57	0.54	0.203	30	Farjana et al. 2012	Medical and Veterinary Entomology 26, 210-217	Aedes albopictus
246	Aedes albopictus	Diptera	Culicidae	DETRITIVORE	A	L	6.08	4.39	-0.385	.	.	.	.	.	.	.	.	.	.	.	.	.	.	.	.	.	.	.	.	.	.	12.77	0.2	.	13.11	0.3	0.027	35	Farjana et al. 2012	Medical and Veterinary Entomology 26, 210-217	Aedes albopictus
247	Bicyclus anynana	Lepidoptera	Nymphalidae	HERBIVORE	P	M	153.54	184	0.198	.	.	.	.	.	.	.	.	59.69	0.2	.	63.79	0.41	0.069	.	16.74	0.18	.	16.17	0.13	-0.035	.	.	.	.	.	.	.	20	Steigenga & Fischer 2009	Journal of Thermal Biology 34, 244-249	Bicyclus anynana
247	Bicyclus anynana	Lepidoptera	Nymphalidae	HERBIVORE	P	M	129.22	158.78	0.229	.	.	.	.	.	.	.	.	22.35	0.2	.	23.48	0.41	0.05	.	6.07	0.07	.	6.02	0.1	-0.007	.	.	.	.	.	.	.	27	Steigenga & Fischer 2009	Journal of Thermal Biology 34, 244-249	Bicyclus anynana
248	Riptortus pedestris	Hemiptera	Alydidae	HERBIVORE	.	.	.	.	.	32	22.4	0.2	92	22.5	0.17	0.004	32	59.7	0.49	92	59.4	0.34	-0.005	.	.	.	.	.	.	.	32	82.2	0.58	92	82	0.36	-0.002	17.9	Ahn et al. 2019	Applied Entomology and Zoology 54, 63-74	Riptortus pedestris
248	Riptortus pedestris	Hemiptera	Alydidae	HERBIVORE	.	.	.	.	.	133	16.6	0.09	93	16.7	0.1	0.006	133	45.1	0.2	93	44.3	0.19	-0.018	.	.	.	.	.	.	.	133	61.8	0.23	93	61.1	0.16	-0.011	19.3	Ahn et al. 2019	Applied Entomology and Zoology 54, 63-74	Riptortus pedestris
248	Riptortus pedestris	Hemiptera	Alydidae	HERBIVORE	.	.	.	.	.	121	9.7	0.06	83	9.7	0.06	0	121	24.6	0.11	83	24.8	0.17	0.008	.	.	.	.	.	.	.	121	34.4	0.11	83	34.6	0.16	0.006	23.6	Ahn et al. 2019	Applied Entomology and Zoology 54, 63-74	Riptortus pedestris
248	Riptortus pedestris	Hemiptera	Alydidae	HERBIVORE	.	.	.	.	.	129	6.7	0.04	90	6.5	0.05	-0.031	129	16.5	0.09	90	16.5	0.09	0	.	.	.	.	.	.	.	129	23.2	0.09	90	23.1	0.1	-0.004	28.3	Ahn et al. 2019	Applied Entomology and Zoology 54, 63-74	Riptortus pedestris
248	Riptortus pedestris	Hemiptera	Alydidae	HERBIVORE	.	.	.	.	.	63	5.3	0.08	66	5.3	0.07	0	63	14	0.15	66	13.7	0.15	-0.022	.	.	.	.	.	.	.	63	19.3	0.14	66	19	0.16	-0.016	31.2	Ahn et al. 2019	Applied Entomology and Zoology 54, 63-74	Riptortus pedestris
248	Riptortus pedestris	Hemiptera	Alydidae	HERBIVORE	.	.	.	.	.	156	5.3	0.04	126	5.1	0.03	-0.039	156	11.6	0.09	126	11.6	0.1	0	.	.	.	.	.	.	.	156	16.9	0.09	126	16.8	0.1	-0.006	34.2	Ahn et al. 2019	Applied Entomology and Zoology 54, 63-74	Riptortus pedestris
248	Riptortus pedestris	Hemiptera	Alydidae	HERBIVORE	.	.	.	.	.	84	5.3	0.06	70	5.2	0.06	-0.019	84	11.8	0.1	70	12	0.13	0.017	.	.	.	.	.	.	.	84	17.2	0.11	70	17.3	0.13	0.006	35.1	Ahn et al. 2019	Applied Entomology and Zoology 54, 63-74	Riptortus pedestris
249	Callosobruchus sinensis	Coleoptera	Chrysomelidae	SEED-EATER	A	L	5	6.33	0.266	.	.	.	.	.	.	.	.	.	.	.	.	.	.	.	.	.	.	.	.	.	40	21.43	0.84	34	22.29	0.72	0.04	33	Terada et al. 2019	Applied Entomology and Zoology 54, 459-464	Callosobruchus sinensis
249	Callosobruchus sinensis	Coleoptera	Chrysomelidae	SEED-EATER	A	L	5	6.43	0.287	.	.	.	.	.	.	.	.	.	.	.	.	.	.	.	.	.	.	.	.	.	37	30.92	0.89	41	31.93	0.9	0.033	25	Terada et al. 2019	Applied Entomology and Zoology 54, 459-464	Callosobruchus sinensis
250	Callosobruchus sinensis	Coleoptera	Chrysomelidae	SEED-EATER	A	L	5.74	7.3	0.273	.	.	.	.	.	.	.	.	.	.	.	.	.	.	.	.	.	.	.	.	.	38	22.32	0.63	44	23.55	0.7	0.055	33	Terada et al. 2019	Applied Entomology and Zoology 54, 459-464	Callosobruchus sinensis
250	Callosobruchus sinensis	Coleoptera	Chrysomelidae	SEED-EATER	A	L	5.27	7.08	0.344	.	.	.	.	.	.	.	.	.	.	.	.	.	.	.	.	.	.	.	.	.	37	31.62	0.92	30	32.47	0.76	0.027	25	Terada et al. 2019	Applied Entomology and Zoology 54, 459-464	Callosobruchus sinensis
251	Callosobruchus sinensis	Coleoptera	Chrysomelidae	SEED-EATER	A	L	5.36	7.08	0.321	.	.	.	.	.	.	.	.	.	.	.	.	.	.	.	.	.	.	.	.	.	42	21.19	0.69	39	22.23	0.72	0.049	33	Terada et al. 2019	Applied Entomology and Zoology 54, 459-464	Callosobruchus sinensis
251	Callosobruchus sinensis	Coleoptera	Chrysomelidae	SEED-EATER	A	L	4.91	6.54	0.331	.	.	.	.	.	.	.	.	.	.	.	.	.	.	.	.	.	.	.	.	.	45	31.29	0.68	39	32.62	0.72	0.043	25	Terada et al. 2019	Applied Entomology and Zoology 54, 459-464	Callosobruchus sinensis
252	Callosobruchus sinensis	Coleoptera	Chrysomelidae	SEED-EATER	A	L	4.83	6.75	0.399	.	.	.	.	.	.	.	.	.	.	.	.	.	.	.	.	.	.	.	.	.	40	22.08	1.27	39	22.46	0.51	0.017	33	Terada et al. 2019	Applied Entomology and Zoology 54, 459-464	Callosobruchus sinensis
252	Callosobruchus sinensis	Coleoptera	Chrysomelidae	SEED-EATER	A	L	4.91	6.64	0.352	.	.	.	.	.	.	.	.	.	.	.	.	.	.	.	.	.	.	.	.	.	39	32.31	1.31	34	33.38	0.79	0.033	25	Terada et al. 2019	Applied Entomology and Zoology 54, 459-464	Callosobruchus sinensis
253	Callosobruchus sinensis	Coleoptera	Chrysomelidae	SEED-EATER	A	L	5.09	6.23	0.224	.	.	.	.	.	.	.	.	.	.	.	.	.	.	.	.	.	.	.	.	.	42	21.31	0.61	42	22.45	0.62	0.053	33	Terada et al. 2019	Applied Entomology and Zoology 54, 459-464	Callosobruchus sinensis
253	Callosobruchus sinensis	Coleoptera	Chrysomelidae	SEED-EATER	A	L	5.27	6.64	0.261	.	.	.	.	.	.	.	.	.	.	.	.	.	.	.	.	.	.	.	.	.	43	31.65	1.05	34	32.62	0.87	0.031	25	Terada et al. 2019	Applied Entomology and Zoology 54, 459-464	Callosobruchus sinensis
254	Callosobruchus sinensis	Coleoptera	Chrysomelidae	SEED-EATER	A	L	5.18	6.43	0.243	.	.	.	.	.	.	.	.	.	.	.	.	.	.	.	.	.	.	.	.	.	35	21.8	0.63	44	22.39	0.66	0.027	33	Terada et al. 2019	Applied Entomology and Zoology 54, 459-464	Callosobruchus sinensis
254	Callosobruchus sinensis	Coleoptera	Chrysomelidae	SEED-EATER	A	L	5.18	6.64	0.283	.	.	.	.	.	.	.	.	.	.	.	.	.	.	.	.	.	.	.	.	.	37	31.14	0.84	43	32.84	0.99	0.055	25	Terada et al. 2019	Applied Entomology and Zoology 54, 459-464	Callosobruchus sinensis
255	Aethina tumida	Coleoptera	Nitidulidae	IN BEE HIVES	.	.	.	.	.	.	.	.	.	.	.	.	.	.	.	.	.	.	.	.	.	.	.	.	.	.	19	55.2	0.05	24	52.2	0.33	-0.057	20	Noor-ul-Ane & Jung 2020	Journal of Apicultural Research 59, 807-816	Aethina tumida
255	Aethina tumida	Coleoptera	Nitidulidae	IN BEE HIVES	.	.	.	.	.	.	.	.	.	.	.	.	.	.	.	.	.	.	.	.	.	.	.	.	.	.	25	33.4	0.22	35	31.3	0.14	-0.067	25	Noor-ul-Ane & Jung 2020	Journal of Apicultural Research 59, 807-816	Aethina tumida
255	Aethina tumida	Coleoptera	Nitidulidae	IN BEE HIVES	.	.	.	.	.	.	.	.	.	.	.	.	.	.	.	.	.	.	.	.	.	.	.	.	.	.	14	23.3	0.54	46	22.2	0.38	-0.05	30	Noor-ul-Ane & Jung 2020	Journal of Apicultural Research 59, 807-816	Aethina tumida
255	Aethina tumida	Coleoptera	Nitidulidae	IN BEE HIVES	.	.	.	.	.	.	.	.	.	.	.	.	.	.	.	.	.	.	.	.	.	.	.	.	.	.	16	19.7	0.5	33	17.7	0.1	-0.113	35	Noor-ul-Ane & Jung 2020	Journal of Apicultural Research 59, 807-816	Aethina tumida
255	Aethina tumida	Coleoptera	Nitidulidae	IN BEE HIVES	.	.	.	.	.	.	.	.	.	.	.	.	.	.	.	.	.	.	.	.	.	.	.	.	.	.	15	22.6	0.43	24	20.8	0.34	-0.087	37	Noor-ul-Ane & Jung 2020	Journal of Apicultural Research 59, 807-816	Aethina tumida
256	Brachymeria lasus	Hymenoptera	Chalcididae	PARASITOID_I	.	.	.	.	.	.	.	.	.	.	.	.	.	.	.	.	.	.	.	.	.	.	.	.	.	.	.	34.1	0.3	.	36	2	0.056	18	Tian et al. 2020	Journal of Forest Research 32, 401-407	Brachymeria lasus
256	Brachymeria lasus	Hymenoptera	Chalcididae	PARASITOID_I	.	.	.	.	.	.	.	.	.	.	.	.	.	.	.	.	.	.	.	.	.	.	.	.	.	.	.	23.5	0.3	.	23.8	0.3	0.013	22	Tian et al. 2020	Journal of Forest Research 32, 401-407	Brachymeria lasus
256	Brachymeria lasus	Hymenoptera	Chalcididae	PARASITOID_I	.	.	.	.	.	.	.	.	.	.	.	.	.	.	.	.	.	.	.	.	.	.	.	.	.	.	.	19.6	0.6	.	19.7	0.9	0.005	25	Tian et al. 2020	Journal of Forest Research 32, 401-407	Brachymeria lasus
256	Brachymeria lasus	Hymenoptera	Chalcididae	PARASITOID_I	.	.	.	.	.	.	.	.	.	.	.	.	.	.	.	.	.	.	.	.	.	.	.	.	.	.	.	15.3	0.3	.	15.7	0.3	0.026	28	Tian et al. 2020	Journal of Forest Research 32, 401-407	Brachymeria lasus
256	Brachymeria lasus	Hymenoptera	Chalcididae	PARASITOID_I	.	.	.	.	.	.	.	.	.	.	.	.	.	.	.	.	.	.	.	.	.	.	.	.	.	.	.	10.4	0.2	.	11.5	0.5	0.106	32	Tian et al. 2020	Journal of Forest Research 32, 401-407	Brachymeria lasus
